# Supplementary material for: 1-[(1S,6R,7S,9R)-8,8-Di­bromo-5,5,9-tri­methyl­tri­cyclo­[4.4.0.17,9]decan-1-yl]ethanone
Source: Acta Crystallogr Sect E Struct Rep Online. 2014 Mar 15;70(Pt 4):o444. doi: 10.1107/S1600536814005431 (PMC3998595; doi:10.1107/S1600536814005431)
Supplement: Supplementary file 1 [file e-70-0o444-sup1.cif]

##############################################################################
#                                                                            #
# This CIF contains the data in a paper accepted for publication in          #
# Acta Crystallographica Section E. It conforms to the requirements of       #
# Notes for Authors for Acta Crystallographica Section E, and has been       #
# peer reviewed under the auspices of the IUCr Commission on Journals.       #
#                                                                            #
# Full details of the Crystallographic Information File format               #
# are given in the paper "The Crystallographic Information File (CIF):       #
# a New Standard Archive File for Crystallography" by S. R. Hall, F. H.      #
# Allen and I. D. Brown [Acta Cryst. (1991), A47, 655-685].                  #
#                                                                            #
# The current version of the core CIF dictionary is obtainable from          #
# ftp://ftp.iucr.org/pub/cif_core.dic.                                       #
#                                                                            #
# Software is freely available for graphical display of the structure(s)     #
# in this CIF. For information consult the CIF software page                 #
# http://www.iucr.org/resources/cif/software.                                #
#                                                                            #
# This file may be used for bona fide research purposes within the           #
# scientific community so long as proper attribution is given to the journal # 
# article from which it was obtained.                                        #
#                                                                            #
##############################################################################
data_I
_database_code_depnum_ccdc_archive 'CCDC 990889'
_audit_creation_method     SHELXL-97
_journal_date_recd_electronic     2014-03-06
_journal_date_accepted     2014-03-10
_journal_name_full     'Acta Crystallographica, Section E'
_journal_year     2014
_journal_volume     70
_journal_issue      4
_journal_page_first     o444
_journal_page_last     o444
_journal_paper_category     QO
_journal_paper_doi     10.1107/S1600536814005431
_journal_coeditor_code     BT6967
_publ_contact_author_name     'Zaki, Mohamed'
_publ_contact_author_address
;
Laboratoire de Chimie Biomol\'eculaires,
Substances Naturelles et R\'eactivit\'e,
URAC16,Facult\'e des Sciences Semlalia,
BP 2390 Bd My Abdellah,
40000 Marrakech
Morocco
;
_publ_contact_author_email     'berraho@uca.ma'
_publ_contact_author_fax     '0021224437408'
_publ_contact_author_phone     '0021224434649'
_publ_section_title
;\
1-[(1<i>S</i>,6<i>R</i>,7<i>S</i>,9<i>R</i>)-8,8-Dibromo-5,5,9-\
trimethyltricyclo[4.4.0.1^7,9^]decan-1-yl]ethanone
;
loop_
    _publ_author_name
    _publ_author_address
    'Zaki, Mohamed'
;
Laboratoire de Chimie Biomol\'eculaires,
Substances Naturelles et R\'eactivit\'e, URAC16,
Facult\'e des Sciences
Semlalia, BP 2390 Bd My Abdellah, 40000 Marrakech, Morocco
;
    'Benharref, Ahmed'
;
Laboratoire de Chimie Biomol\'eculaires,
Substances Naturelles et R\'eactivit\'e, URAC16,
Facult\'e des Sciences
Semlalia, BP 2390 Bd My Abdellah, 40000 Marrakech, Morocco
;
    'El Ammari, Lahcen'
;
Laboratoire de Chimie du Solide Appliqu\'ee,
Facult\'e des Sciences, Universit\'e Mohammed V-Agdal,
BP 1014, Avenue Ibn Battouta, Rabat, Morocco
;
    'Saadi, Mohamed'
;
Laboratoire de Chimie du Solide Appliqu\'ee,
Facult\'e des Sciences, Universit\'e Mohammed V-Agdal,
BP 1014, Avenue Ibn Battouta, Rabat, Morocco
;
    'Berraho, Moha'
;
Laboratoire de Chimie Biomol\'eculaires,
Substances Naturelles et R\'eactivit\'e, URAC16,
Facult\'e des Sciences
Semlalia, BP 2390 Bd My Abdellah, 40000 Marrakech, Morocco
;
_chemical_name_systematic
;\
1-[(1<i>S</i>,6<i>R</i>,7<i>S</i>,9<i>R</i>)-8,8-Dibromo-5,5,9-\
trimethyltricyclo[4.4.0.1^7,9^]decan-1-yl]ethanone
;
_chemical_name_common     ?
_chemical_formula_moiety     'C16 H24 Br2 O'
_chemical_formula_sum     'C16 H24 Br2 O'
_chemical_formula_iupac     'C16 H24 Br2 O'
_chemical_formula_weight     392.17
_chemical_melting_point     ?
_space_group_crystal_system     orthorhombic
_space_group_name_H-M_alt     'P 21 21 21'
_space_group_name_Hall     'P 2ac 2ab'
loop_
    _symmetry_equiv_pos_as_xyz
    'x, y, z'
    '-x+1/2, -y, z+1/2'
    'x+1/2, -y+1/2, -z'
    '-x, y+1/2, -z+1/2'
_cell_length_a     13.5013(19)
_cell_length_b     14.042(2)
_cell_length_c     17.213(3)
_cell_angle_alpha     90.00
_cell_angle_beta     90.00
_cell_angle_gamma     90.00
_cell_volume     3263.3(8)
_cell_formula_units_Z     8
_cell_measurement_reflns_used     6542
_cell_measurement_theta_min     2.4
_cell_measurement_theta_max     26.4
_cell_measurement_temperature     298(2)
_exptl_crystal_description     block
_exptl_crystal_colour     colourless
_exptl_crystal_size_max     0.5
_exptl_crystal_size_mid     0.03
_exptl_crystal_size_min     0.03
_exptl_crystal_density_diffrn     1.596
_exptl_crystal_density_meas     ?
_exptl_crystal_density_method     'not measured'
_exptl_crystal_F_000     1584
_exptl_absorpt_coefficient_mu     4.960
_exptl_absorpt_correction_type     multi-scan
_exptl_absorpt_process_details
;
(SADABS; Bruker, 2009)
;
_exptl_absorpt_correction_T_min     0.5573
_exptl_absorpt_correction_T_max     0.7466
_exptl_special_details     ?
_diffrn_ambient_temperature     298(2)
_diffrn_radiation_type     MoK\a
_diffrn_radiation_wavelength     0.71073
_diffrn_radiation_source     'fine-focus sealed tube'
_diffrn_radiation_monochromator     graphite
_diffrn_measurement_device_type     'Bruker X8 APEX CCD area-detector'
_diffrn_measurement_method     '\f and \w scans'
_diffrn_reflns_number     22468
_diffrn_reflns_av_R_equivalents     0.0398
_diffrn_reflns_av_sigmaI/netI     0.0559
_diffrn_reflns_theta_min     2.37
_diffrn_reflns_theta_max     26.37
_diffrn_reflns_theta_full     26.37
_diffrn_measured_fraction_theta_max     0.999
_diffrn_measured_fraction_theta_full     0.999
_diffrn_reflns_limit_h_min     -15
_diffrn_reflns_limit_h_max     16
_diffrn_reflns_limit_k_min     -12
_diffrn_reflns_limit_k_max     17
_diffrn_reflns_limit_l_min     -17
_diffrn_reflns_limit_l_max     21
_refine_special_details
;
Refinement of <i>F</i>^2^ against all reflections. The weighted <i>R</i>-factor
<i>wR</i> and goodness of fit <i>S</i> are based on <i>F</i>^2^, conventional
<i>R</i>-factors <i>R</i> are based on <i>F</i>, with <i>F</i> set to zero for
negative <i>F</i>^2^. The threshold expression of <i>F</i>^2^ >
2\s(<i>F</i>^2^) is used only for calculating <i>R</i>-factors(gt) <i>etc</i>.
and is not relevant to the choice of reflections for refinement.
<i>R</i>-factors based on <i>F</i>^2^ are statistically about twice as large
as those based on <i>F</i>, and <i>R</i>- factors based on all data will be
even larger.
;
_reflns_number_total     6542
_reflns_number_gt     5262
_reflns_threshold_expression     I>2\s(I)
_refine_ls_structure_factor_coef     Fsqd
_refine_ls_matrix_type     full
_refine_ls_R_factor_all     0.0497
_refine_ls_R_factor_gt     0.0313
_refine_ls_wR_factor_gt     0.0552
_refine_ls_wR_factor_ref     0.0595
_refine_ls_goodness_of_fit_ref     1.020
_refine_ls_restrained_S_all     1.020
_refine_ls_number_reflns     6540
_refine_ls_number_parameters     351
_refine_ls_number_restraints     0
_refine_ls_hydrogen_treatment     constr
_refine_ls_weighting_scheme     calc
_refine_ls_weighting_details
                 'calc w=1/[\s^2^(Fo^2^)+(0.0104P)^2^] where P=(Fo^2^+2Fc^2^)/3'
_atom_sites_solution_hydrogens     geom
_atom_sites_solution_primary     direct
_atom_sites_solution_secondary     difmap
_refine_ls_shift/su_max     0.001
_refine_ls_shift/su_mean     0.000
_refine_diff_density_max     0.267
_refine_diff_density_min     -0.390
_refine_ls_extinction_method     none
_refine_ls_extinction_coef     ?
_refine_ls_abs_structure_details     'Flack & Bernardinelli (2000)'
_refine_ls_abs_structure_Flack     -0.005(8)
loop_
    _atom_type_symbol
    _atom_type_description
    _atom_type_scat_dispersion_real
    _atom_type_scat_dispersion_imag
    _atom_type_scat_source
    'C' 'C' 0.0033 0.0016
                         'International Tables Vol C Tables 4.2.6.8 and 6.1.1.4'
    'H' 'H' 0.0000 0.0000
                         'International Tables Vol C Tables 4.2.6.8 and 6.1.1.4'
    'Br' 'Br' -0.2901 2.4595
                         'International Tables Vol C Tables 4.2.6.8 and 6.1.1.4'
    'O' 'O' 0.0106 0.0060
                         'International Tables Vol C Tables 4.2.6.8 and 6.1.1.4'
_computing_data_collection     'APEX2 (Bruker, 2009)'
_computing_cell_refinement     'SAINT (Bruker, 2009)'
_computing_data_reduction     'SAINT (Bruker, 2009)'
_computing_structure_solution     'SHELXS97 (Sheldrick, 2008)'
_computing_structure_refinement     'SHELXL97 (Sheldrick, 2008)'
_computing_molecular_graphics     'ORTEP-3 for Windows (Farrugia, 2012)'
_computing_publication_material     'WinGX (Farrugia, 2012)'
loop_
    _atom_site_type_symbol
    _atom_site_label
    _atom_site_fract_x
    _atom_site_fract_y
    _atom_site_fract_z
    _atom_site_U_iso_or_equiv
    _atom_site_adp_type
    _atom_site_calc_flag
    _atom_site_refinement_flags
    _atom_site_occupancy
    _atom_site_symmetry_multiplicity
    _atom_site_disorder_assembly
    _atom_site_disorder_group
    C C1 0.7516(2) 1.0732(2) -0.03701(18) 0.0342(8) Uani d . 1 1 . .
    C C2 0.6483(3) 1.1166(3) -0.0456(2) 0.0518(10) Uani d . 1 1 . .
    H H2A 0.6508 1.1658 -0.0851 0.062 Uiso calc R 1 1 . .
    H H2B 0.6032 1.0676 -0.0636 0.062 Uiso calc R 1 1 . .
    C C3 0.6068(3) 1.1596(3) 0.0284(2) 0.0628(12) Uani d . 1 1 . .
    H H3A 0.6465 1.2142 0.0431 0.075 Uiso calc R 1 1 . .
    H H3B 0.5398 1.1815 0.0189 0.075 Uiso calc R 1 1 . .
    C C4 0.6060(3) 1.0889(3) 0.0941(2) 0.0544(10) Uani d . 1 1 . .
    H H4A 0.5600 1.0379 0.0819 0.065 Uiso calc R 1 1 . .
    H H4B 0.5827 1.1202 0.1409 0.065 Uiso calc R 1 1 . .
    C C5 0.7090(2) 1.0460(3) 0.10960(19) 0.0394(9) Uani d . 1 1 . .
    C C6 0.7513(2) 1.0035(2) 0.03386(15) 0.0250(7) Uani d . 1 1 . .
    H H6 0.8204 0.9864 0.0442 0.030 Uiso calc R 1 1 . .
    C C7 0.6976(2) 0.9125(2) 0.01156(17) 0.0298(8) Uani d . 1 1 . .
    H H7 0.6264 0.9124 0.0228 0.036 Uiso calc R 1 1 . .
    C C8 0.7455(2) 0.8170(2) 0.01354(18) 0.0329(8) Uani d . 1 1 . .
    C C9 0.7266(2) 0.8636(2) -0.06406(17) 0.0320(8) Uani d . 1 1 . .
    C C10 0.8094(2) 0.9159(2) -0.1044(2) 0.0393(9) Uani d . 1 1 . .
    H H10A 0.8216 0.8877 -0.1549 0.047 Uiso calc R 1 1 . .
    H H10B 0.8696 0.9114 -0.0739 0.047 Uiso calc R 1 1 . .
    C C11 0.7797(3) 1.0195(3) -0.11368(18) 0.0435(9) Uani d . 1 1 . .
    H H11A 0.7235 1.0225 -0.1488 0.052 Uiso calc R 1 1 . .
    H H11B 0.8340 1.0532 -0.1382 0.052 Uiso calc R 1 1 . .
    C C12 0.8323(3) 1.1502(3) -0.0304(2) 0.0452(9) Uani d . 1 1 . .
    C C13 0.9368(3) 1.1193(3) -0.0122(2) 0.0568(11) Uani d . 1 1 . .
    H H13A 0.9824 1.1549 -0.0437 0.085 Uiso calc R 1 1 . .
    H H13B 0.9439 1.0526 -0.0231 0.085 Uiso calc R 1 1 . .
    H H13C 0.9506 1.1309 0.0417 0.085 Uiso calc R 1 1 . .
    C C14 0.7777(3) 1.1229(3) 0.1434(2) 0.0547(11) Uani d . 1 1 . .
    H H14A 0.7492 1.1479 0.1902 0.082 Uiso calc R 1 1 . .
    H H14B 0.7855 1.1734 0.1062 0.082 Uiso calc R 1 1 . .
    H H14C 0.8412 1.0955 0.1547 0.082 Uiso calc R 1 1 . .
    C C15 0.6990(3) 0.9672(3) 0.1702(2) 0.0553(11) Uani d . 1 1 . .
    H H15A 0.6551 0.9188 0.1512 0.083 Uiso calc R 1 1 . .
    H H15B 0.6728 0.9935 0.2175 0.083 Uiso calc R 1 1 . .
    H H15C 0.7629 0.9398 0.1802 0.083 Uiso calc R 1 1 . .
    C C16 0.6480(3) 0.8239(3) -0.1165(2) 0.0517(10) Uani d . 1 1 . .
    H H16A 0.6738 0.7697 -0.1438 0.077 Uiso calc R 1 1 . .
    H H16B 0.6282 0.8717 -0.1532 0.077 Uiso calc R 1 1 . .
    H H16C 0.5918 0.8049 -0.0861 0.077 Uiso calc R 1 1 . .
    Br Br1 0.87872(2) 0.80148(3) 0.05270(2) 0.04524(10) Uani d . 1 1 . .
    Br Br2 0.66521(3) 0.71109(3) 0.04601(3) 0.05635(12) Uani d . 1 1 . .
    O O1 0.8142(2) 1.23284(19) -0.04537(18) 0.0746(9) Uani d . 1 1 . .
    C C17 0.8403(2) 0.5321(2) 0.30776(18) 0.0353(8) Uani d . 1 1 . .
    C C18 0.9200(3) 0.4590(3) 0.3290(2) 0.0536(11) Uani d . 1 1 . .
    H H18A 0.9638 0.4872 0.3674 0.064 Uiso calc R 1 1 . .
    H H18B 0.8881 0.4046 0.3531 0.064 Uiso calc R 1 1 . .
    C C19 0.9822(3) 0.4239(3) 0.2615(2) 0.0645(12) Uani d . 1 1 . .
    H H19A 1.0214 0.4762 0.2412 0.077 Uiso calc R 1 1 . .
    H H19B 1.0274 0.3750 0.2796 0.077 Uiso calc R 1 1 . .
    C C20 0.9176(3) 0.3837(3) 0.1974(2) 0.0532(10) Uani d . 1 1 . .
    H H20A 0.8836 0.3276 0.2166 0.064 Uiso calc R 1 1 . .
    H H20B 0.9593 0.3643 0.1543 0.064 Uiso calc R 1 1 . .
    C C21 0.8409(2) 0.4558(2) 0.16839(19) 0.0358(8) Uani d . 1 1 . .
    C C22 0.7784(2) 0.4940(2) 0.23762(17) 0.0297(7) Uani d . 1 1 . .
    H H22 0.7397 0.5479 0.2178 0.036 Uiso calc R 1 1 . .
    C C23 0.7047(2) 0.4204(2) 0.26590(18) 0.0319(8) Uani d . 1 1 . .
    H H23 0.7282 0.3544 0.2648 0.038 Uiso calc R 1 1 . .
    C C24 0.5956(2) 0.4328(2) 0.25512(19) 0.0365(8) Uani d . 1 1 . .
    C C25 0.6391(2) 0.4460(2) 0.33457(19) 0.0331(8) Uani d . 1 1 . .
    C C26 0.6622(2) 0.5442(3) 0.3653(2) 0.0411(9) Uani d . 1 1 . .
    H H26A 0.6258 0.5554 0.4130 0.049 Uiso calc R 1 1 . .
    H H26B 0.6426 0.5920 0.3276 0.049 Uiso calc R 1 1 . .
    C C27 0.7733(2) 0.5508(3) 0.38072(18) 0.0437(9) Uani d . 1 1 . .
    H H27A 0.7906 0.5052 0.4208 0.052 Uiso calc R 1 1 . .
    H H27B 0.7880 0.6139 0.4007 0.052 Uiso calc R 1 1 . .
    C C28 0.8851(3) 0.6296(3) 0.2910(2) 0.0501(10) Uani d . 1 1 . .
    C C29 0.8180(3) 0.7092(3) 0.2652(2) 0.0614(11) Uani d . 1 1 . .
    H H29A 0.8507 0.7691 0.2729 0.092 Uiso calc R 1 1 . .
    H H29B 0.7580 0.7077 0.2951 0.092 Uiso calc R 1 1 . .
    H H29C 0.8024 0.7014 0.2112 0.092 Uiso calc R 1 1 . .
    C C30 0.8932(3) 0.5378(3) 0.1257(2) 0.0517(10) Uani d . 1 1 . .
    H H30A 0.9371 0.5699 0.1609 0.078 Uiso calc R 1 1 . .
    H H30B 0.8446 0.5820 0.1067 0.078 Uiso calc R 1 1 . .
    H H30C 0.9305 0.5128 0.0828 0.078 Uiso calc R 1 1 . .
    C C31 0.7714(3) 0.4076(3) 0.1084(2) 0.0541(11) Uani d . 1 1 . .
    H H31A 0.8092 0.3880 0.0640 0.081 Uiso calc R 1 1 . .
    H H31B 0.7213 0.4521 0.0925 0.081 Uiso calc R 1 1 . .
    H H31C 0.7406 0.3530 0.1317 0.081 Uiso calc R 1 1 . .
    C C32 0.6193(3) 0.3715(3) 0.3973(2) 0.0520(10) Uani d . 1 1 . .
    H H32A 0.5559 0.3833 0.4206 0.078 Uiso calc R 1 1 . .
    H H32B 0.6699 0.3751 0.4364 0.078 Uiso calc R 1 1 . .
    H H32C 0.6196 0.3091 0.3744 0.078 Uiso calc R 1 1 . .
    Br Br3 0.54217(3) 0.53917(3) 0.19802(2) 0.04941(11) Uani d . 1 1 . .
    Br Br4 0.51892(3) 0.32022(3) 0.23283(2) 0.06195(13) Uani d . 1 1 . .
    O O2 0.9721(2) 0.6461(2) 0.30335(19) 0.0872(10) Uani d . 1 1 . .
loop_
    _atom_site_aniso_label
    _atom_site_aniso_U_11
    _atom_site_aniso_U_22
    _atom_site_aniso_U_33
    _atom_site_aniso_U_12
    _atom_site_aniso_U_13
    _atom_site_aniso_U_23
    C1 0.0425(19) 0.0318(19) 0.0284(19) -0.0034(16) -0.0046(16) 0.0053(15)
    C2 0.060(2) 0.041(2) 0.054(2) 0.0080(18) -0.018(2) 0.009(2)
    C3 0.048(2) 0.052(3) 0.089(3) 0.025(2) -0.011(2) -0.007(2)
    C4 0.051(2) 0.049(3) 0.063(3) 0.0153(19) 0.011(2) -0.014(2)
    C5 0.044(2) 0.040(2) 0.0341(19) 0.0017(17) 0.0072(16) -0.0049(18)
    C6 0.0288(15) 0.0211(16) 0.0249(17) 0.0002(13) 0.0003(13) 0.0007(13)
    C7 0.0280(17) 0.030(2) 0.0310(18) 0.0021(14) 0.0019(14) -0.0011(14)
    C8 0.0285(16) 0.0267(19) 0.0435(19) -0.0038(15) -0.0005(15) 0.0008(15)
    C9 0.0354(18) 0.0330(19) 0.0277(18) -0.0013(15) 0.0005(15) -0.0085(15)
    C10 0.047(2) 0.041(2) 0.0297(19) -0.0038(16) 0.0077(16) -0.0060(16)
    C11 0.056(2) 0.043(2) 0.0315(19) -0.0121(18) 0.0011(17) 0.0059(17)
    C12 0.069(3) 0.034(2) 0.033(2) -0.0144(19) 0.0010(19) 0.0014(17)
    C13 0.054(2) 0.052(3) 0.064(3) -0.024(2) 0.006(2) 0.001(2)
    C14 0.067(3) 0.055(3) 0.042(2) -0.004(2) 0.003(2) -0.0179(19)
    C15 0.077(3) 0.060(3) 0.0290(19) -0.002(2) 0.0176(19) -0.001(2)
    C16 0.054(2) 0.047(2) 0.054(2) -0.0055(19) -0.0146(19) -0.0152(19)
    Br1 0.04248(19) 0.0378(2) 0.0554(2) 0.00669(16) -0.01088(17) 0.00135(19)
    Br2 0.0576(2) 0.0342(2) 0.0772(3) -0.01247(18) 0.0117(2) 0.0086(2)
    O1 0.108(2) 0.0304(17) 0.086(2) -0.0148(15) -0.0083(19) 0.0137(15)
    C17 0.0281(16) 0.042(2) 0.0356(18) -0.0008(16) -0.0081(15) 0.0005(17)
    C18 0.045(2) 0.069(3) 0.047(2) 0.005(2) -0.0138(18) 0.007(2)
    C19 0.041(2) 0.077(3) 0.075(3) 0.023(2) -0.003(2) 0.012(2)
    C20 0.052(2) 0.046(2) 0.061(2) 0.0181(19) 0.015(2) 0.002(2)
    C21 0.0389(18) 0.031(2) 0.0372(18) 0.0057(16) 0.0062(16) -0.0015(16)
    C22 0.0327(17) 0.0252(18) 0.0312(17) 0.0045(14) 0.0006(14) 0.0011(14)
    C23 0.0324(17) 0.0258(19) 0.0374(19) 0.0012(14) -0.0019(15) 0.0062(15)
    C24 0.0353(18) 0.0303(19) 0.044(2) -0.0014(15) -0.0059(16) 0.0011(16)
    C25 0.0297(17) 0.034(2) 0.0351(18) 0.0026(15) 0.0022(14) 0.0030(16)
    C26 0.045(2) 0.045(2) 0.0334(19) 0.0048(18) 0.0052(16) -0.0004(17)
    C27 0.052(2) 0.045(2) 0.034(2) -0.0074(18) -0.0054(17) 0.0005(17)
    C28 0.049(2) 0.054(3) 0.047(2) -0.018(2) -0.0040(19) -0.0065(19)
    C29 0.086(3) 0.036(2) 0.062(2) -0.009(2) -0.003(2) 0.004(2)
    C30 0.051(2) 0.053(3) 0.051(2) 0.000(2) 0.0137(19) 0.012(2)
    C31 0.061(2) 0.062(3) 0.039(2) 0.001(2) 0.006(2) -0.015(2)
    C32 0.055(2) 0.054(2) 0.047(2) 0.006(2) 0.009(2) 0.018(2)
    Br3 0.03866(19) 0.0577(3) 0.0519(2) 0.00694(18) -0.00959(18) 0.01018(19)
    Br4 0.0534(2) 0.0531(3) 0.0794(3) -0.0209(2) -0.0020(2) -0.0105(2)
    O2 0.0579(18) 0.085(2) 0.119(3) -0.0333(18) -0.020(2) 0.004(2)
_geom_special_details
;
All e.s.d.'s (except the e.s.d. in the dihedral angle between two l.s. planes)
are estimated using the full covariance matrix. The cell e.s.d.'s are taken
into account individually in the estimation of e.s.d.'s in distances, angles
and torsion angles; correlations between e.s.d.'s in cell parameters are only
used when they are defined by crystal symmetry. An approximate (isotropic)
treatment of cell e.s.d.'s is used for estimating e.s.d.'s involving l.s.
planes.
;
loop_
    _geom_bond_atom_site_label_1
    _geom_bond_atom_site_label_2
    _geom_bond_site_symmetry_2
    _geom_bond_distance
    _geom_bond_publ_flag
    C1 C2 . 1.529(5) ?
    C1 C12 . 1.540(5) ?
    C1 C6 . 1.564(4) ?
    C1 C11 . 1.567(4) ?
    C2 C3 . 1.516(5) ?
    C2 H2A . 0.9700 ?
    C2 H2B . 0.9700 ?
    C3 C4 . 1.506(5) ?
    C3 H3A . 0.9700 ?
    C3 H3B . 0.9700 ?
    C4 C5 . 1.539(5) ?
    C4 H4A . 0.9700 ?
    C4 H4B . 0.9700 ?
    C5 C15 . 1.527(5) ?
    C5 C14 . 1.537(5) ?
    C5 C6 . 1.543(4) ?
    C6 C7 . 1.519(4) ?
    C6 H6 . 0.9800 ?
    C7 C8 . 1.489(4) ?
    C7 C9 . 1.523(4) ?
    C7 H7 . 0.9800 ?
    C8 C9 . 1.510(4) ?
    C8 Br2 . 1.924(3) ?
    C8 Br1 . 1.933(3) ?
    C9 C16 . 1.501(4) ?
    C9 C10 . 1.506(4) ?
    C10 C11 . 1.517(5) ?
    C10 H10A . 0.9700 ?
    C10 H10B . 0.9700 ?
    C11 H11A . 0.9700 ?
    C11 H11B . 0.9700 ?
    C12 O1 . 1.213(4) ?
    C12 C13 . 1.509(5) ?
    C13 H13A . 0.9600 ?
    C13 H13B . 0.9600 ?
    C13 H13C . 0.9600 ?
    C14 H14A . 0.9600 ?
    C14 H14B . 0.9600 ?
    C14 H14C . 0.9600 ?
    C15 H15A . 0.9600 ?
    C15 H15B . 0.9600 ?
    C15 H15C . 0.9600 ?
    C16 H16A . 0.9600 ?
    C16 H16B . 0.9600 ?
    C16 H16C . 0.9600 ?
    C17 C28 . 1.524(5) ?
    C17 C18 . 1.532(5) ?
    C17 C22 . 1.563(4) ?
    C17 C27 . 1.570(5) ?
    C18 C19 . 1.516(5) ?
    C18 H18A . 0.9700 ?
    C18 H18B . 0.9700 ?
    C19 C20 . 1.515(5) ?
    C19 H19A . 0.9700 ?
    C19 H19B . 0.9700 ?
    C20 C21 . 1.531(4) ?
    C20 H20A . 0.9700 ?
    C20 H20B . 0.9700 ?
    C21 C30 . 1.538(4) ?
    C21 C31 . 1.550(5) ?
    C21 C22 . 1.556(4) ?
    C22 C23 . 1.515(4) ?
    C22 H22 . 0.9800 ?
    C23 C24 . 1.496(4) ?
    C23 C25 . 1.520(4) ?
    C23 H23 . 0.9800 ?
    C24 C25 . 1.500(4) ?
    C24 Br4 . 1.928(3) ?
    C24 Br3 . 1.928(3) ?
    C25 C26 . 1.509(5) ?
    C25 C32 . 1.528(4) ?
    C26 C27 . 1.526(5) ?
    C26 H26A . 0.9700 ?
    C26 H26B . 0.9700 ?
    C27 H27A . 0.9700 ?
    C27 H27B . 0.9700 ?
    C28 O2 . 1.215(4) ?
    C28 C29 . 1.506(5) ?
    C29 H29A . 0.9600 ?
    C29 H29B . 0.9600 ?
    C29 H29C . 0.9600 ?
    C30 H30A . 0.9600 ?
    C30 H30B . 0.9600 ?
    C30 H30C . 0.9600 ?
    C31 H31A . 0.9600 ?
    C31 H31B . 0.9600 ?
    C31 H31C . 0.9600 ?
    C32 H32A . 0.9600 ?
    C32 H32B . 0.9600 ?
    C32 H32C . 0.9600 ?
loop_
    _geom_angle_atom_site_label_1
    _geom_angle_atom_site_label_2
    _geom_angle_atom_site_label_3
    _geom_angle_site_symmetry_1
    _geom_angle_site_symmetry_3
    _geom_angle
    _geom_angle_publ_flag
    C2 C1 C12 . . 111.9(3) ?
    C2 C1 C6 . . 108.8(3) ?
    C12 C1 C6 . . 112.5(3) ?
    C2 C1 C11 . . 109.4(3) ?
    C12 C1 C11 . . 103.3(3) ?
    C6 C1 C11 . . 110.9(3) ?
    C3 C2 C1 . . 114.5(3) ?
    C3 C2 H2A . . 108.6 ?
    C1 C2 H2A . . 108.6 ?
    C3 C2 H2B . . 108.6 ?
    C1 C2 H2B . . 108.6 ?
    H2A C2 H2B . . 107.6 ?
    C4 C3 C2 . . 111.8(3) ?
    C4 C3 H3A . . 109.3 ?
    C2 C3 H3A . . 109.3 ?
    C4 C3 H3B . . 109.3 ?
    C2 C3 H3B . . 109.3 ?
    H3A C3 H3B . . 107.9 ?
    C3 C4 C5 . . 112.4(3) ?
    C3 C4 H4A . . 109.1 ?
    C5 C4 H4A . . 109.1 ?
    C3 C4 H4B . . 109.1 ?
    C5 C4 H4B . . 109.1 ?
    H4A C4 H4B . . 107.8 ?
    C15 C5 C14 . . 107.7(3) ?
    C15 C5 C4 . . 108.8(3) ?
    C14 C5 C4 . . 109.6(3) ?
    C15 C5 C6 . . 109.3(3) ?
    C14 C5 C6 . . 111.6(3) ?
    C4 C5 C6 . . 109.8(3) ?
    C7 C6 C5 . . 111.2(3) ?
    C7 C6 C1 . . 109.3(2) ?
    C5 C6 C1 . . 114.7(3) ?
    C7 C6 H6 . . 107.1 ?
    C5 C6 H6 . . 107.1 ?
    C1 C6 H6 . . 107.1 ?
    C8 C7 C6 . . 123.0(2) ?
    C8 C7 C9 . . 60.1(2) ?
    C6 C7 C9 . . 118.2(3) ?
    C8 C7 H7 . . 114.8 ?
    C6 C7 H7 . . 114.8 ?
    C9 C7 H7 . . 114.8 ?
    C7 C8 C9 . . 61.0(2) ?
    C7 C8 Br2 . . 117.2(2) ?
    C9 C8 Br2 . . 119.8(2) ?
    C7 C8 Br1 . . 120.9(2) ?
    C9 C8 Br1 . . 121.0(2) ?
    Br2 C8 Br1 . . 109.63(15) ?
    C16 C9 C10 . . 115.4(3) ?
    C16 C9 C8 . . 119.4(3) ?
    C10 C9 C8 . . 119.5(3) ?
    C16 C9 C7 . . 120.0(3) ?
    C10 C9 C7 . . 111.4(3) ?
    C8 C9 C7 . . 58.8(2) ?
    C9 C10 C11 . . 108.6(3) ?
    C9 C10 H10A . . 110.0 ?
    C11 C10 H10A . . 110.0 ?
    C9 C10 H10B . . 110.0 ?
    C11 C10 H10B . . 110.0 ?
    H10A C10 H10B . . 108.3 ?
    C10 C11 C1 . . 115.9(3) ?
    C10 C11 H11A . . 108.3 ?
    C1 C11 H11A . . 108.3 ?
    C10 C11 H11B . . 108.3 ?
    C1 C11 H11B . . 108.3 ?
    H11A C11 H11B . . 107.4 ?
    O1 C12 C13 . . 120.5(4) ?
    O1 C12 C1 . . 120.9(4) ?
    C13 C12 C1 . . 118.4(3) ?
    C12 C13 H13A . . 109.5 ?
    C12 C13 H13B . . 109.5 ?
    H13A C13 H13B . . 109.5 ?
    C12 C13 H13C . . 109.5 ?
    H13A C13 H13C . . 109.5 ?
    H13B C13 H13C . . 109.5 ?
    C5 C14 H14A . . 109.5 ?
    C5 C14 H14B . . 109.5 ?
    H14A C14 H14B . . 109.5 ?
    C5 C14 H14C . . 109.5 ?
    H14A C14 H14C . . 109.5 ?
    H14B C14 H14C . . 109.5 ?
    C5 C15 H15A . . 109.5 ?
    C5 C15 H15B . . 109.5 ?
    H15A C15 H15B . . 109.5 ?
    C5 C15 H15C . . 109.5 ?
    H15A C15 H15C . . 109.5 ?
    H15B C15 H15C . . 109.5 ?
    C9 C16 H16A . . 109.5 ?
    C9 C16 H16B . . 109.5 ?
    H16A C16 H16B . . 109.5 ?
    C9 C16 H16C . . 109.5 ?
    H16A C16 H16C . . 109.5 ?
    H16B C16 H16C . . 109.5 ?
    C28 C17 C18 . . 111.5(3) ?
    C28 C17 C22 . . 112.0(3) ?
    C18 C17 C22 . . 109.3(3) ?
    C28 C17 C27 . . 103.3(3) ?
    C18 C17 C27 . . 109.0(3) ?
    C22 C17 C27 . . 111.6(2) ?
    C19 C18 C17 . . 115.1(3) ?
    C19 C18 H18A . . 108.5 ?
    C17 C18 H18A . . 108.5 ?
    C19 C18 H18B . . 108.5 ?
    C17 C18 H18B . . 108.5 ?
    H18A C18 H18B . . 107.5 ?
    C20 C19 C18 . . 111.1(3) ?
    C20 C19 H19A . . 109.4 ?
    C18 C19 H19A . . 109.4 ?
    C20 C19 H19B . . 109.4 ?
    C18 C19 H19B . . 109.4 ?
    H19A C19 H19B . . 108.0 ?
    C19 C20 C21 . . 112.4(3) ?
    C19 C20 H20A . . 109.1 ?
    C21 C20 H20A . . 109.1 ?
    C19 C20 H20B . . 109.1 ?
    C21 C20 H20B . . 109.1 ?
    H20A C20 H20B . . 107.9 ?
    C20 C21 C30 . . 109.9(3) ?
    C20 C21 C31 . . 109.8(3) ?
    C30 C21 C31 . . 106.6(3) ?
    C20 C21 C22 . . 110.2(3) ?
    C30 C21 C22 . . 110.9(3) ?
    C31 C21 C22 . . 109.4(3) ?
    C23 C22 C21 . . 111.5(3) ?
    C23 C22 C17 . . 109.7(2) ?
    C21 C22 C17 . . 114.8(2) ?
    C23 C22 H22 . . 106.8 ?
    C21 C22 H22 . . 106.8 ?
    C17 C22 H22 . . 106.8 ?
    C24 C23 C22 . . 121.8(3) ?
    C24 C23 C25 . . 59.7(2) ?
    C22 C23 C25 . . 118.1(3) ?
    C24 C23 H23 . . 115.3 ?
    C22 C23 H23 . . 115.3 ?
    C25 C23 H23 . . 115.3 ?
    C23 C24 C25 . . 61.0(2) ?
    C23 C24 Br4 . . 117.3(2) ?
    C25 C24 Br4 . . 119.5(2) ?
    C23 C24 Br3 . . 121.5(2) ?
    C25 C24 Br3 . . 121.0(2) ?
    Br4 C24 Br3 . . 109.45(15) ?
    C24 C25 C26 . . 120.9(3) ?
    C24 C25 C23 . . 59.4(2) ?
    C26 C25 C23 . . 111.6(3) ?
    C24 C25 C32 . . 119.4(3) ?
    C26 C25 C32 . . 114.5(3) ?
    C23 C25 C32 . . 119.3(3) ?
    C25 C26 C27 . . 108.7(3) ?
    C25 C26 H26A . . 110.0 ?
    C27 C26 H26A . . 110.0 ?
    C25 C26 H26B . . 110.0 ?
    C27 C26 H26B . . 110.0 ?
    H26A C26 H26B . . 108.3 ?
    C26 C27 C17 . . 114.6(3) ?
    C26 C27 H27A . . 108.6 ?
    C17 C27 H27A . . 108.6 ?
    C26 C27 H27B . . 108.6 ?
    C17 C27 H27B . . 108.6 ?
    H27A C27 H27B . . 107.6 ?
    O2 C28 C29 . . 119.4(4) ?
    O2 C28 C17 . . 121.5(4) ?
    C29 C28 C17 . . 118.9(3) ?
    C28 C29 H29A . . 109.5 ?
    C28 C29 H29B . . 109.5 ?
    H29A C29 H29B . . 109.5 ?
    C28 C29 H29C . . 109.5 ?
    H29A C29 H29C . . 109.5 ?
    H29B C29 H29C . . 109.5 ?
    C21 C30 H30A . . 109.5 ?
    C21 C30 H30B . . 109.5 ?
    H30A C30 H30B . . 109.5 ?
    C21 C30 H30C . . 109.5 ?
    H30A C30 H30C . . 109.5 ?
    H30B C30 H30C . . 109.5 ?
    C21 C31 H31A . . 109.5 ?
    C21 C31 H31B . . 109.5 ?
    H31A C31 H31B . . 109.5 ?
    C21 C31 H31C . . 109.5 ?
    H31A C31 H31C . . 109.5 ?
    H31B C31 H31C . . 109.5 ?
    C25 C32 H32A . . 109.5 ?
    C25 C32 H32B . . 109.5 ?
    H32A C32 H32B . . 109.5 ?
    C25 C32 H32C . . 109.5 ?
    H32A C32 H32C . . 109.5 ?
    H32B C32 H32C . . 109.5 ?
_iucr_refine_instructions_details
;
TITL el14_d611_drx7_cet_a in P 21 21 21
CELL  0.71073  13.5013  14.0417  17.2134   90.000   90.000   90.000
ZERR     8.00   0.0019   0.0022   0.0026    0.000    0.000    0.000
LATT  -1
SYMM  1/2 - X, - Y, 1/2 + Z
SYMM  1/2 + X, 1/2 - Y, - Z
SYMM  - X, 1/2 + Y, 1/2 - Z
SFAC  C    H    BR   O
UNIT  128  192  16   8
MERG   2
OMIT     0   1   1
OMIT     1   0   1
OMIT     1   1   0
OMIT  1 1 1
OMIT  -1 1 1
SHEL  40  0.8
FMAP   2
PLAN   10
ACTA
BOND   $H
L.S.  10
WGHT    0.010400
FVAR       0.31965
C1    1    0.751576    1.073202   -0.037012    11.00000    0.04251    0.03179 =
         0.02837    0.00534   -0.00460   -0.00344
C2    1    0.648293    1.116640   -0.045568    11.00000    0.06032    0.04083 =
         0.05424    0.00937   -0.01833    0.00799
AFIX  23
H2A   2    0.650796    1.165779   -0.085125    11.00000   -1.20000
H2B   2    0.603233    1.067593   -0.063612    11.00000   -1.20000
AFIX   0
C3    1    0.606818    1.159567    0.028391    11.00000    0.04764    0.05186 =
         0.08875   -0.00672   -0.01145    0.02494
AFIX  23
H3A   2    0.646527    1.214242    0.043095    11.00000   -1.20000
H3B   2    0.539789    1.181542    0.018900    11.00000   -1.20000
AFIX   0
C4    1    0.606021    1.088862    0.094142    11.00000    0.05072    0.04899 =
         0.06336   -0.01414    0.01069    0.01527
AFIX  23
H4A   2    0.560041    1.037944    0.081908    11.00000   -1.20000
H4B   2    0.582690    1.120176    0.140919    11.00000   -1.20000
AFIX   0
C5    1    0.709043    1.045956    0.109602    11.00000    0.04364    0.04039 =
         0.03407   -0.00488    0.00715    0.00166
C6    1    0.751319    1.003538    0.033857    11.00000    0.02882    0.02110 =
         0.02495    0.00069    0.00032    0.00023
AFIX  13
H6    2    0.820426    0.986369    0.044205    11.00000   -1.20000
AFIX   0
C7    1    0.697600    0.912523    0.011556    11.00000    0.02798    0.03033 =
         0.03096   -0.00105    0.00193    0.00215
AFIX  13
H7    2    0.626443    0.912395    0.022795    11.00000   -1.20000
AFIX   0
C8    1    0.745537    0.817015    0.013545    11.00000    0.02851    0.02667 =
         0.04351    0.00082   -0.00049   -0.00381
C9    1    0.726574    0.863647   -0.064064    11.00000    0.03543    0.03303 =
         0.02768   -0.00845    0.00048   -0.00133
C10   1    0.809350    0.915900   -0.104379    11.00000    0.04725    0.04083 =
         0.02972   -0.00602    0.00766   -0.00378
AFIX  23
H10A  2    0.821629    0.887731   -0.154923    11.00000   -1.20000
H10B  2    0.869613    0.911372   -0.073920    11.00000   -1.20000
AFIX   0
C11   1    0.779675    1.019490   -0.113683    11.00000    0.05593    0.04309 =
         0.03152    0.00593    0.00110   -0.01209
AFIX  23
H11A  2    0.723547    1.022527   -0.148772    11.00000   -1.20000
H11B  2    0.834047    1.053224   -0.138168    11.00000   -1.20000
AFIX   0
C12   1    0.832326    1.150241   -0.030372    11.00000    0.06892    0.03384 =
         0.03292    0.00137    0.00095   -0.01440
C13   1    0.936826    1.119344   -0.012198    11.00000    0.05412    0.05224 =
         0.06397    0.00130    0.00599   -0.02351
AFIX 137
H13A  2    0.982434    1.154880   -0.043667    11.00000   -1.50000
H13B  2    0.943910    1.052633   -0.023063    11.00000   -1.50000
H13C  2    0.950619    1.130862    0.041701    11.00000   -1.50000
AFIX   0
C14   1    0.777651    1.122888    0.143356    11.00000    0.06713    0.05525 =
         0.04165   -0.01788    0.00311   -0.00402
AFIX 137
H14A  2    0.749182    1.147891    0.190215    11.00000   -1.50000
H14B  2    0.785462    1.173352    0.106232    11.00000   -1.50000
H14C  2    0.841161    1.095471    0.154704    11.00000   -1.50000
AFIX   0
C15   1    0.699033    0.967206    0.170248    11.00000    0.07703    0.05988 =
         0.02900   -0.00054    0.01757   -0.00216
AFIX 137
H15A  2    0.655055    0.918838    0.151175    11.00000   -1.50000
H15B  2    0.672834    0.993463    0.217463    11.00000   -1.50000
H15C  2    0.762916    0.939798    0.180239    11.00000   -1.50000
AFIX   0
C16   1    0.648014    0.823936   -0.116531    11.00000    0.05393    0.04686 =
         0.05416   -0.01517   -0.01461   -0.00547
AFIX 137
H16A  2    0.673775    0.769715   -0.143840    11.00000   -1.50000
H16B  2    0.628191    0.871748   -0.153238    11.00000   -1.50000
H16C  2    0.591815    0.804938   -0.086081    11.00000   -1.50000
AFIX   0
BR1   3    0.878718    0.801477    0.052703    11.00000    0.04248    0.03783 =
         0.05543    0.00135   -0.01088    0.00669
BR2   3    0.665212    0.711090    0.046005    11.00000    0.05761    0.03423 =
         0.07722    0.00859    0.01172   -0.01247
O1    4    0.814195    1.232844   -0.045367    11.00000    0.10756    0.03042 =
         0.08587    0.01372   -0.00826   -0.01480
MOLE    2
C17   1    0.840268    0.532103    0.307757    11.00000    0.02805    0.04222 =
         0.03557    0.00048   -0.00810   -0.00081
C18   1    0.920047    0.459012    0.329021    11.00000    0.04480    0.06927 =
         0.04660    0.00678   -0.01382    0.00451
AFIX  23
H18A  2    0.963773    0.487187    0.367375    11.00000   -1.20000
H18B  2    0.888130    0.404611    0.353092    11.00000   -1.20000
AFIX   0
C19   1    0.982247    0.423884    0.261511    11.00000    0.04114    0.07704 =
         0.07540    0.01204   -0.00262    0.02337
AFIX  23
H19A  2    1.021388    0.476162    0.241156    11.00000   -1.20000
H19B  2    1.027422    0.374968    0.279615    11.00000   -1.20000
AFIX   0
C20   1    0.917625    0.383720    0.197424    11.00000    0.05221    0.04598 =
         0.06129    0.00160    0.01546    0.01808
AFIX  23
H20A  2    0.883603    0.327590    0.216580    11.00000   -1.20000
H20B  2    0.959271    0.364339    0.154314    11.00000   -1.20000
AFIX   0
C21   1    0.840946    0.455767    0.168394    11.00000    0.03886    0.03125 =
         0.03718   -0.00150    0.00621    0.00570
C22   1    0.778364    0.493993    0.237624    11.00000    0.03270    0.02523 =
         0.03124    0.00111    0.00059    0.00448
AFIX  13
H22   2    0.739720    0.547859    0.217831    11.00000   -1.20000
AFIX   0
C23   1    0.704728    0.420381    0.265904    11.00000    0.03239    0.02583 =
         0.03738    0.00622   -0.00189    0.00117
AFIX  13
H23   2    0.728232    0.354362    0.264840    11.00000   -1.20000
AFIX   0
C24   1    0.595576    0.432796    0.255120    11.00000    0.03526    0.03028 =
         0.04391    0.00107   -0.00594   -0.00135
C25   1    0.639138    0.445999    0.334572    11.00000    0.02969    0.03437 =
         0.03513    0.00305    0.00218    0.00261
C26   1    0.662214    0.544152    0.365316    11.00000    0.04489    0.04510 =
         0.03338   -0.00039    0.00522    0.00482
AFIX  23
H26A  2    0.625785    0.555432    0.413006    11.00000   -1.20000
H26B  2    0.642639    0.591951    0.327641    11.00000   -1.20000
AFIX   0
C27   1    0.773295    0.550849    0.380715    11.00000    0.05225    0.04523 =
         0.03360    0.00046   -0.00544   -0.00743
AFIX  23
H27A  2    0.790572    0.505166    0.420755    11.00000   -1.20000
H27B  2    0.787999    0.613864    0.400717    11.00000   -1.20000
AFIX   0
C28   1    0.885141    0.629581    0.291037    11.00000    0.04912    0.05430 =
         0.04701   -0.00652   -0.00402   -0.01764
C29   1    0.817956    0.709172    0.265207    11.00000    0.08569    0.03640 =
         0.06222    0.00395   -0.00251   -0.00940
AFIX 137
H29A  2    0.850659    0.769149    0.272868    11.00000   -1.50000
H29B  2    0.757980    0.707683    0.295139    11.00000   -1.50000
H29C  2    0.802416    0.701402    0.211155    11.00000   -1.50000
AFIX   0
C30   1    0.893181    0.537825    0.125703    11.00000    0.05088    0.05301 =
         0.05134    0.01182    0.01366    0.00016
AFIX 137
H30A  2    0.937077    0.569929    0.160904    11.00000   -1.50000
H30B  2    0.844599    0.581989    0.106717    11.00000   -1.50000
H30C  2    0.930474    0.512782    0.082838    11.00000   -1.50000
AFIX   0
C31   1    0.771419    0.407619    0.108445    11.00000    0.06148    0.06195 =
         0.03872   -0.01472    0.00626    0.00054
AFIX 137
H31A  2    0.809245    0.387995    0.064018    11.00000   -1.50000
H31B  2    0.721350    0.452052    0.092496    11.00000   -1.50000
H31C  2    0.740605    0.352995    0.131698    11.00000   -1.50000
AFIX   0
C32   1    0.619305    0.371451    0.397314    11.00000    0.05513    0.05375 =
         0.04703    0.01835    0.00852    0.00566
AFIX 137
H32A  2    0.555884    0.383264    0.420617    11.00000   -1.50000
H32B  2    0.669936    0.375119    0.436357    11.00000   -1.50000
H32C  2    0.619631    0.309124    0.374395    11.00000   -1.50000
AFIX   0
BR3   3    0.542169    0.539172    0.198017    11.00000    0.03866    0.05769 =
         0.05187    0.01018   -0.00959    0.00694
BR4   3    0.518924    0.320218    0.232834    11.00000    0.05338    0.05309 =
         0.07937   -0.01047   -0.00200   -0.02093
O2    4    0.972061    0.646127    0.303351    11.00000    0.05788    0.08487 =
         0.11884    0.00422   -0.02005   -0.03332
HKLF 4
REM  el14_d611_drx7_cet_a in P 21 21 21
REM R1 =  0.0313 for   5260 Fo > 4sig(Fo)  and  0.0497 for all   6540 data
REM    351 parameters refined using      0 restraints
END
WGHT      0.0102      0.0000
REM Highest difference peak  0.267,  deepest hole -0.390,  1-sigma level  0.067
Q1    1   0.9397  0.4618  0.0083  11.00000  0.05    0.27
Q2    1   1.0455  0.9504 -0.0194  11.00000  0.05    0.25
Q3    1   0.5584  0.2873  0.2595  11.00000  0.05    0.24
Q4    1   1.0659  1.0205 -0.0508  11.00000  0.05    0.23
Q5    1   0.8792  0.4882  0.0218  11.00000  0.05    0.23
Q6    1   1.0398  1.0414 -0.0009  11.00000  0.05    0.22
Q7    1   0.5563  0.4045  0.5092  11.00000  0.05    0.22
Q8    1   0.6759  0.8684  0.1332  11.00000  0.05    0.22
Q9    1   0.6746  0.2582  0.2357  11.00000  0.05    0.22
Q10   1   0.5234  0.8793  0.0154  11.00000  0.05    0.22
;
