# Supplementary material for: 1-[(1S,6R,7S,9R)-8,8-Di­bromo-5,5,9-tri­methyl­tri­cyclo­[4.4.0.17,9]decan-1-yl]ethanone
Source: Acta Crystallogr Sect E Struct Rep Online. 2014 Mar 15;70(Pt 4):o444. doi: 10.1107/S1600536814005431 (PMC3998595; doi:10.1107/S1600536814005431)
Supplement: Supplementary file 2 [file e-70-0o444-Isup2.hkl]

# 
# h,k,l, Fc-squared, Fo-squared, sigma(Fo-squared) and status flag 
# 
data_I
_shelx_title ' el14_d611_drx7_cet_a in P 21 21 21' 
_shelx_refln_list_code          4 
_shelx_F_calc_maximum      332.54 
_exptl_crystal_F_000      1584.00 
_reflns_d_resolution_high  0.8001 
 
loop_ 
 _symmetry_equiv_pos_as_xyz 
 'x, y, z' 
 '-x+1/2, -y, z+1/2' 
 'x+1/2, -y+1/2, -z' 
 '-x, y+1/2, -z+1/2' 
 
_cell_length_a    13.5013 
_cell_length_b    14.0417 
_cell_length_c    17.2134 
_cell_angle_alpha  90.000 
_cell_angle_beta   90.000 
_cell_angle_gamma  90.000 
 
_shelx_F_squared_multiplier     1.000 
 
loop_ 
 _refln_index_h 
 _refln_index_k 
 _refln_index_l 
 _refln_F_squared_calc 
 _refln_F_squared_meas 
 _refln_F_squared_sigma 
 _refln_observed_status 
   2   0   0     8185.44     7865.61    238.54 o 
   4   0   0      568.81      558.09     25.50 o 
   6   0   0    13633.68    12907.32    395.75 o 
   8   0   0     3417.80     3223.08    108.13 o 
  10   0   0     1768.88     1835.70     97.09 o 
  12   0   0     1564.84     1585.00    107.41 o 
  14   0   0     2206.99     2172.52    208.46 o 
  16   0   0      174.14       96.89    114.51 o 
   2   1   0     2388.50     2369.25     49.36 o 
   3   1   0    37104.17    35452.46    791.53 o 
   4   1   0    23477.15    23503.75    498.78 o 
   5   1   0     7085.45     6757.47    164.97 o 
   6   1   0     8055.84     8164.93    198.79 o 
   7   1   0    18044.07    18187.87    410.12 o 
   8   1   0     1069.68     1055.40     38.85 o 
   9   1   0     3724.16     3833.63    108.05 o 
  10   1   0    18218.59    18604.19    525.05 o 
  11   1   0       81.98       81.43     25.58 o 
  12   1   0     4077.19     4133.07    144.29 o 
  13   1   0      246.21      255.22     32.95 o 
  14   1   0      822.69      683.89     86.47 o 
  15   1   0      205.39      220.34     76.47 o 
  16   1   0      360.17      293.61     86.51 o 
   0   2   0     4179.72     3837.09    146.91 o 
   1   2   0       33.28       45.18      3.55 o 
   2   2   0      531.99      516.39     14.06 o 
   3   2   0     7865.29     8306.32    197.61 o 
   4   2   0    21592.89    21625.45    511.09 o 
   5   2   0    14122.10    14721.95    331.98 o 
   6   2   0    17214.25    17514.06    452.70 o 
   7   2   0       58.39       75.57     13.97 o 
   8   2   0     6017.81     5902.38    172.78 o 
   9   2   0     2607.03     2599.52     77.90 o 
  10   2   0      907.49      942.47     39.46 o 
  11   2   0      335.66      292.63     29.59 o 
  12   2   0      957.20     1042.21     52.87 o 
  13   2   0      743.62      812.30     46.56 o 
  14   2   0       10.24       33.99     66.07 o 
  15   2   0      100.51      111.43     73.70 o 
  16   2   0      425.74      315.68     91.51 o 
   1   3   0     9552.07     9989.98    251.39 o 
   2   3   0      144.13      160.55      8.43 o 
   3   3   0    13526.33    13046.03    331.52 o 
   4   3   0    22480.97    21726.74    597.35 o 
   5   3   0      323.63      431.70     18.67 o 
   6   3   0     4934.49     5185.47    147.61 o 
   7   3   0     8443.01     8418.40    221.73 o 
   8   3   0      343.12      322.71     25.36 o 
   9   3   0      351.10      332.99     24.53 o 
  10   3   0     5001.41     4778.76    132.59 o 
  11   3   0       22.82       18.98     23.74 o 
  12   3   0        3.91       36.94     38.13 o 
  13   3   0     3339.33     3470.49    154.94 o 
  14   3   0      810.77      817.91     72.22 o 
  15   3   0     1323.61     1340.27    116.80 o 
  16   3   0       38.05      -35.04     78.36 o 
   0   4   0     2023.40     2267.76    113.83 o 
   1   4   0    11760.47    12043.54    303.16 o 
   2   4   0     3427.96     3477.98     90.23 o 
   3   4   0    83171.66    76954.02   2282.11 o 
   4   4   0      469.51      458.83     22.28 o 
   5   4   0    21635.06    20853.11    624.35 o 
   6   4   0     2060.11     2131.37     61.15 o 
   7   4   0     1021.41     1098.08     40.82 o 
   8   4   0     1434.04     1519.36     49.96 o 
   9   4   0     1257.61     1381.21     66.37 o 
  10   4   0     3240.53     3296.68    120.15 o 
  11   4   0      323.51      348.89     43.56 o 
  12   4   0      165.94      203.00     43.85 o 
  13   4   0        1.95       21.17     42.40 o 
  14   4   0      317.45      293.51     59.08 o 
  15   4   0      309.14      204.76     57.42 o 
  16   4   0      128.26      148.80     85.30 o 
   1   5   0      700.25      742.67     38.52 o 
   2   5   0     7770.38     7844.98    199.40 o 
   3   5   0      203.51      175.98     14.93 o 
   4   5   0     6304.25     6518.20    199.25 o 
   5   5   0      912.06      943.58     38.64 o 
   6   5   0     6009.12     5850.28    181.75 o 
   7   5   0    35024.05    33925.34    923.16 o 
   8   5   0    12109.16    12289.98    374.79 o 
   9   5   0      113.92      108.79     25.35 o 
  10   5   0     1002.12     1091.18     64.40 o 
  11   5   0      998.80     1071.82     88.15 o 
  12   5   0      645.65      632.95     56.73 o 
  13   5   0     1857.12     1689.13     95.24 o 
  14   5   0       13.71       61.06     54.37 o 
  15   5   0      874.89      751.76     99.59 o 
  16   5   0      151.22      147.13     92.00 o 
   0   6   0     7659.71     7609.68    294.13 o 
   1   6   0    25442.50    24943.71    677.65 o 
   2   6   0     8281.83     8379.67    254.87 o 
   3   6   0     6997.30     7404.94    226.05 o 
   4   6   0     3689.10     3963.78    125.22 o 
   5   6   0      403.29      391.48     24.53 o 
   6   6   0      603.45      573.51     45.87 o 
   7   6   0     1478.85     1535.03     61.54 o 
   8   6   0     4445.00     4507.03    134.33 o 
   9   6   0     1663.28     1772.06     97.36 o 
  10   6   0       41.83       77.41     32.24 o 
  11   6   0     1905.26     2039.18     99.03 o 
  12   6   0       10.76      -15.11     44.22 o 
  13   6   0      893.46      951.24     71.76 o 
  14   6   0      172.73      135.41     57.69 o 
  15   6   0      106.26      155.37     79.26 o 
   1   7   0     3761.49     3984.78    114.46 o 
   2   7   0      602.84      694.91     32.57 o 
   3   7   0     1308.55     1236.73     48.30 o 
   4   7   0        5.18       -6.59     16.06 o 
   5   7   0       17.54        2.11     18.07 o 
   6   7   0     2028.24     2066.18     75.52 o 
   7   7   0     8297.21     8183.37    254.42 o 
   8   7   0      922.64      967.11     45.03 o 
   9   7   0       39.28       61.02     33.43 o 
  10   7   0     2687.79     2903.77    112.16 o 
  11   7   0     3741.50     3746.32    155.02 o 
  12   7   0      871.18     1008.89     70.67 o 
  13   7   0      705.35      648.75     71.85 o 
  14   7   0      140.26      141.09     61.81 o 
  15   7   0      318.81      373.83    103.74 o 
   0   8   0    34049.06    34558.32   1156.00 o 
   1   8   0     2153.52     2036.17     72.23 o 
   2   8   0     3657.18     3512.61    166.99 o 
   3   8   0    11113.46    11104.46    337.75 o 
   4   8   0      353.48      296.64     25.17 o 
   5   8   0       24.55       20.70     20.77 o 
   6   8   0     2765.77     2900.95    100.65 o 
   7   8   0     7776.33     7780.32    244.09 o 
   8   8   0     1259.83     1213.31     65.18 o 
   9   8   0      952.76     1136.40    138.56 o 
  10   8   0        0.27       -3.04     43.37 o 
  11   8   0      547.04      591.02     57.13 o 
  12   8   0      328.44      289.74     53.27 o 
  13   8   0     1289.42     1331.33    136.04 o 
  14   8   0      644.37      618.26     94.54 o 
  15   8   0       13.75      -61.66    107.66 o 
   1   9   0       26.92       37.52     26.85 o 
   2   9   0     6066.27     6418.45    226.92 o 
   3   9   0     2374.54     2459.23     87.46 o 
   4   9   0     5614.77     5566.17    177.16 o 
   5   9   0     4519.55     4561.84    148.42 o 
   6   9   0      619.14      612.55     39.24 o 
   7   9   0      226.30      309.25     38.43 o 
   8   9   0       75.13       54.35     35.32 o 
   9   9   0     1468.65     1506.11     71.96 o 
  10   9   0     5378.34     5437.09    237.10 o 
  11   9   0     1088.03     1097.15     83.10 o 
  12   9   0      275.60      216.63     70.73 o 
  13   9   0       58.22       33.28     97.87 o 
  14   9   0      343.02      285.78    117.44 o 
   0  10   0     4208.08     4263.98    231.21 o 
   1  10   0     6838.56     6849.45    199.54 o 
   2  10   0     2395.96     2428.75     88.52 o 
   3  10   0     1351.86     1419.61     86.43 o 
   4  10   0     3462.82     3741.17    126.73 o 
   5  10   0     2696.31     2784.19    113.39 o 
   6  10   0      494.54      608.08     47.34 o 
   7  10   0     1961.54     2050.01     94.31 o 
   8  10   0     1023.50     1017.27     93.23 o 
   9  10   0      999.38     1156.18     71.24 o 
  10  10   0      118.29      145.66     73.89 o 
  11  10   0       39.09       52.29     68.12 o 
  12  10   0        5.12      -90.04     90.04 o 
  13  10   0       94.18      177.15    107.66 o 
   1  11   0     3539.32     3602.12    144.49 o 
   2  11   0       11.90      -25.84     25.84 o 
   3  11   0     2525.52     2560.97    129.26 o 
   4  11   0      299.59      364.97     43.65 o 
   5  11   0     1137.66      988.66     73.49 o 
   6  11   0     3804.39     3952.65    183.66 o 
   7  11   0      238.31      173.58     60.29 o 
   8  11   0      319.24      436.47     59.90 o 
   9  11   0      340.09      313.90     58.81 o 
  10  11   0     1162.88     1184.32    113.04 o 
  11  11   0      608.09      493.17    115.49 o 
  12  11   0        7.14       47.96    100.81 o 
  13  11   0       46.40      -98.85    105.70 o 
   0  12   0    10909.60    11338.35    573.59 o 
   1  12   0       21.70       -4.35     37.68 o 
   2  12   0       13.58       -0.45     37.89 o 
   3  12   0     1530.66     1555.89     82.68 o 
   4  12   0     6362.67     6062.81    230.80 o 
   5  12   0     1396.99     1557.02     97.61 o 
   6  12   0      640.76      593.99     78.87 o 
   7  12   0       87.27       49.20     50.57 o 
   8  12   0      457.48      507.96    107.94 o 
   9  12   0      451.01      271.10     97.87 o 
  10  12   0     2004.34     2054.10    204.55 o 
  11  12   0       38.04       93.96    102.76 o 
  12  12   0      249.48      374.84    121.36 o 
   1  13   0       44.84       28.18     43.21 o 
   2  13   0      174.36      242.03     57.02 o 
   3  13   0       32.35       51.94     51.70 o 
   4  13   0      197.55      119.97     53.87 o 
   5  13   0     1676.79     1693.11    107.91 o 
   6  13   0      404.02      418.49     82.19 o 
   7  13   0     3409.42     3739.79    190.02 o 
   8  13   0     1586.93     1761.71    141.81 o 
   9  13   0       36.43      -25.45     93.96 o 
  10  13   0      701.99      687.93    131.15 o 
  11  13   0      107.96      134.08    114.51 o 
   0  14   0        1.59       21.53    104.72 o 
   1  14   0      860.87      979.47    109.32 o 
   2  14   0     4452.09     4588.76    263.93 o 
   3  14   0     1198.99     1147.06    117.19 o 
   4  14   0     1703.70     1774.01    142.70 o 
   5  14   0        8.31      -66.19     81.23 o 
   6  14   0       37.11       59.94     78.54 o 
   7  14   0      175.02       54.15    116.47 o 
   8  14   0        9.69      141.91    111.57 o 
   9  14   0        3.90      104.72    111.57 o 
  10  14   0        3.67      184.00    122.34 o 
   1  15   0       18.98      101.04     82.68 o 
   2  15   0      619.57      562.21     97.83 o 
   3  15   0      670.87      672.68    104.74 o 
   4  15   0      509.83      562.04     97.62 o 
   5  15   0      234.97      345.03     94.53 o 
   6  15   0       10.98       57.52     86.39 o 
   7  15   0      471.51      332.33     99.35 o 
   8  15   0      420.30      268.16    127.23 o 
   0  16   0        3.67       67.53    132.12 o 
   1  16   0      473.85      354.07    104.11 o 
   2  16   0       69.30      105.02     92.61 o 
   3  16   0      401.20      515.82    107.43 o 
   4  16   0      161.69      122.56    102.27 o 
   5  16   0        7.28       46.76     94.74 o 
   6  16   0      893.49      761.31    122.84 o 
   1  17   0       91.73      317.30    108.15 o 
   2  17   0     1410.27     1459.01    321.94 o 
   3  17   0      248.77      216.71    104.47 o 
   4  17   0       88.73       23.06    100.28 o 
   2   0   1       82.33       57.14      5.70 o 
   3   0   1    21075.72    20123.93    430.16 o 
   4   0   1     1886.88     1877.96     43.87 o 
   5   0   1    16572.19    16159.41    347.89 o 
   6   0   1    10980.19    11386.25    261.04 o 
   7   0   1      253.50      199.35     16.55 o 
   8   0   1     5659.46     5540.80    141.40 o 
   9   0   1     2438.15     2513.18     71.73 o 
  10   0   1     3059.95     3065.39     85.64 o 
  11   0   1      146.64      134.73     28.03 o 
  12   0   1       76.93       67.14     25.09 o 
  13   0   1     1383.40     1272.96     57.10 o 
  14   0   1     1784.40     1718.36    205.04 o 
  15   0   1      269.40      275.12     78.53 o 
  16   0   1       27.92      -63.13     77.51 o 
 -16   1   1      254.55      353.64     86.75 o 
 -15   1   1     1150.57     1223.88    134.57 o 
 -14   1   1      483.82      476.37     58.67 o 
 -13   1   1      718.22      616.28     60.51 o 
 -12   1   1      204.85      222.61     20.85 o 
 -11   1   1     1245.97     1242.21     49.61 o 
 -10   1   1     2143.86     2067.03     72.33 o 
  -9   1   1      772.49      805.36     39.67 o 
  -8   1   1    10315.31    10757.24    276.18 o 
  -7   1   1       56.75       52.55     13.04 o 
  -6   1   1     5826.71     5615.75    130.37 o 
  -5   1   1     7263.45     7350.61    172.24 o 
  -4   1   1    33757.23    32909.39    727.63 o 
  -3   1   1     2747.29     2907.31     73.19 o 
  -2   1   1     2750.48     2828.78     68.81 o 
   3   1   1     2900.15     3003.31     73.21 o 
   4   1   1    33286.61    32104.59    727.40 o 
   5   1   1     6524.11     6765.83    171.46 o 
   6   1   1     5073.88     4883.08    128.85 o 
   7   1   1      122.16      146.53     16.11 o 
   8   1   1    10069.73    10356.77    255.72 o 
   9   1   1      958.80     1052.09     52.17 o 
  10   1   1     2181.65     2167.71     83.75 o 
  11   1   1     1208.75     1218.21     56.37 o 
  12   1   1      245.00      257.39     31.35 o 
  13   1   1      697.80      689.13     40.45 o 
  14   1   1      584.08      516.96    101.25 o 
  15   1   1     1137.41     1173.00    111.64 o 
  16   1   1      300.56      232.57     85.05 o 
 -16   2   1       28.58      135.94    191.83 o 
 -15   2   1       59.66       32.69     71.62 o 
 -14   2   1     2449.37     2394.42    184.59 o 
 -13   2   1     2583.39     2544.14    119.71 o 
 -12   2   1      599.28      537.54     51.47 o 
 -11   2   1     4414.17     4332.06    171.85 o 
 -10   2   1     6530.91     6656.01    234.21 o 
  -9   2   1      936.13      955.21     42.09 o 
  -8   2   1     6961.31     6871.40    177.86 o 
  -7   2   1     4907.71     4974.10    128.11 o 
  -6   2   1      641.83      619.64     37.44 o 
  -5   2   1     1663.29     1744.94     54.34 o 
  -4   2   1     8808.95     8769.29    238.26 o 
  -3   2   1     4004.51     4036.20    107.72 o 
  -2   2   1     5681.72     5589.37    138.33 o 
  -1   2   1     1100.86     1075.38     30.50 o 
   0   2   1     2630.72     2710.69     57.90 o 
   1   2   1     1182.25     1150.48     33.62 o 
   2   2   1     5306.92     5231.33    164.42 o 
   3   2   1     3683.78     3656.15    107.07 o 
   4   2   1     8763.94     8574.03    221.26 o 
   5   2   1     1897.17     1960.32     53.01 o 
   6   2   1      788.16      771.53     25.63 o 
   7   2   1     5233.76     5208.38    126.99 o 
   8   2   1     6581.32     6423.09    176.86 o 
   9   2   1      917.43      896.53     39.38 o 
  10   2   1     6281.66     6266.68    189.04 o 
  11   2   1     4465.53     4493.40    151.47 o 
  12   2   1      620.30      628.29     41.01 o 
  13   2   1     2676.59     2707.54     93.21 o 
  14   2   1     2589.04     2686.47    128.95 o 
  15   2   1       31.91       27.46    198.68 o 
  16   2   1       43.90       90.17     81.58 o 
 -16   3   1      403.83      436.94     92.73 o 
 -15   3   1      170.13      141.82     76.41 o 
 -14   3   1     1097.98     1129.77     84.38 o 
 -13   3   1      171.76      172.61     47.63 o 
 -12   3   1      974.58      951.43     61.69 o 
 -11   3   1      369.52      377.89     43.97 o 
 -10   3   1     1709.46     1707.68     76.17 o 
  -9   3   1     2409.14     2543.35     90.25 o 
  -8   3   1     2525.36     2612.69     79.01 o 
  -7   3   1     8372.77     8224.18    236.46 o 
  -6   3   1      649.01      598.86     28.32 o 
  -5   3   1     8213.88     8436.71    222.58 o 
  -4   3   1    11792.23    11962.40    399.94 o 
  -3   3   1    15098.44    15129.49    421.48 o 
  -2   3   1     9064.27     9078.87    225.70 o 
  -1   3   1    15826.54    15780.80    368.09 o 
   0   3   1    32028.94    30776.95    768.19 o 
   1   3   1    13701.85    13382.42    402.60 o 
   2   3   1     8719.68     8700.29    266.72 o 
   3   3   1    15364.62    15715.03    392.61 o 
   4   3   1    13823.91    14276.43    339.62 o 
   5   3   1     7658.92     7707.34    192.08 o 
   6   3   1      553.80      547.29     22.22 o 
   7   3   1     8357.25     8397.88    237.70 o 
   8   3   1     2190.71     2186.16     75.92 o 
   9   3   1     2846.17     2892.30     81.99 o 
  10   3   1     1986.90     2004.56     63.09 o 
  11   3   1      261.31      303.44     35.62 o 
  12   3   1      675.26      652.54     46.79 o 
  13   3   1      159.09      220.65     36.65 o 
  14   3   1     1099.36     1141.79     79.20 o 
  15   3   1      185.84      132.70     72.51 o 
  16   3   1      471.26      430.63     90.26 o 
 -16   4   1       39.77      -75.76     75.76 o 
 -15   4   1      824.21      887.74    102.73 o 
 -14   4   1      864.08      829.70     88.39 o 
 -13   4   1     1151.72     1018.30     73.55 o 
 -12   4   1     2064.86     2046.29     98.95 o 
 -11   4   1     4067.64     4180.54    170.80 o 
 -10   4   1     1560.97     1542.69     68.62 o 
  -9   4   1     5158.40     5215.85    149.63 o 
  -8   4   1     2736.48     2713.62     86.40 o 
  -7   4   1    12616.13    12982.48    399.01 o 
  -6   4   1     2679.62     2736.51     81.91 o 
  -5   4   1     6239.66     6395.34    197.82 o 
  -4   4   1     7267.66     7374.15    214.36 o 
  -3   4   1    12323.59    12111.50    354.95 o 
  -2   4   1    31293.44    30607.71    839.03 o 
  -1   4   1     3146.21     3257.68     89.89 o 
   0   4   1    13866.20    13935.65    349.75 o 
   1   4   1     3059.44     3052.59     98.16 o 
   2   4   1    32191.79    31343.30    838.22 o 
   3   4   1    11642.70    11584.00    300.55 o 
   4   4   1     6704.80     6834.42    180.56 o 
   5   4   1     6190.61     6433.09    180.75 o 
   6   4   1     2492.79     2595.93     74.09 o 
   7   4   1    12907.79    13267.74    366.62 o 
   8   4   1     2705.80     2553.77     77.52 o 
   9   4   1     4654.29     4731.27    147.73 o 
  10   4   1     1516.76     1530.96     54.42 o 
  11   4   1     4335.84     4506.89    149.93 o 
  12   4   1     1972.80     1958.33     80.64 o 
  13   4   1     1133.91     1131.99     61.70 o 
  14   4   1      776.59      743.41     68.64 o 
  15   4   1      833.27      788.66    102.76 o 
  16   4   1       35.86      -59.53     77.83 o 
 -16   5   1       18.79      -10.98     82.01 o 
 -15   5   1      125.40      142.96     78.45 o 
 -14   5   1      116.62      134.13     70.58 o 
 -13   5   1      358.16      401.38     98.27 o 
 -12   5   1     1294.45     1270.91     77.71 o 
 -11   5   1      216.36      225.76     42.83 o 
 -10   5   1     2246.43     2305.39    129.24 o 
  -9   5   1     2724.04     2817.71     96.81 o 
  -8   5   1     6482.36     6617.85    214.52 o 
  -7   5   1     9313.55     9274.46    266.77 o 
  -6   5   1     1716.35     1865.54     61.16 o 
  -5   5   1     5500.15     5559.08    176.15 o 
  -4   5   1     7160.69     7477.47    239.49 o 
  -3   5   1    26563.91    26288.49    752.09 o 
  -2   5   1    12630.01    12995.46    326.59 o 
  -1   5   1    25135.07    25086.47    665.68 o 
   0   5   1     2431.49     2287.43     61.92 o 
   1   5   1    23888.42    23991.46    665.24 o 
   2   5   1    10454.62    10749.35    351.23 o 
   3   5   1    24016.63    24322.08    682.98 o 
   4   5   1     7700.84     8122.64    219.77 o 
   5   5   1     5760.84     5763.24    160.88 o 
   6   5   1     1406.37     1464.87     52.19 o 
   7   5   1     9412.77     9690.76    247.79 o 
   8   5   1     6748.14     6963.33    195.86 o 
   9   5   1     2924.66     3010.25     87.35 o 
  10   5   1     2005.17     1961.60     72.41 o 
  11   5   1      173.39      157.93     38.62 o 
  12   5   1     1361.42     1312.96     78.10 o 
  13   5   1      360.57      315.15     42.04 o 
  14   5   1      116.71       66.58     49.72 o 
  15   5   1      105.63      155.52     78.86 o 
  16   5   1       14.54      -63.96     78.55 o 
 -15   6   1      176.85      277.95     87.59 o 
 -14   6   1      324.07      306.65     65.75 o 
 -13   6   1      582.13      564.32     69.98 o 
 -12   6   1       27.68      -16.17     43.45 o 
 -11   6   1     1911.64     2046.03    114.48 o 
 -10   6   1     2214.32     2237.77    103.18 o 
  -9   6   1      765.39      822.60     83.91 o 
  -8   6   1     4740.30     4757.80    142.91 o 
  -7   6   1    11328.36    11074.00    339.96 o 
  -6   6   1     1733.89     1795.89     68.67 o 
  -5   6   1     4011.59     4133.45    140.95 o 
  -4   6   1       47.11       34.84     16.05 o 
  -3   6   1    15469.81    15886.66    483.42 o 
  -2   6   1      487.57      496.46     23.72 o 
  -1   6   1     2392.48     2355.60     71.65 o 
   0   6   1      482.97      450.88     20.62 o 
   1   6   1     2450.73     2464.27     71.02 o 
   2   6   1      507.21      549.49     27.02 o 
   3   6   1    15521.91    16228.59    438.77 o 
   4   6   1       66.06       72.20     14.15 o 
   5   6   1     4546.26     4743.25    139.99 o 
   6   6   1     1799.02     1907.80     66.72 o 
   7   6   1    10999.53    11109.48    338.58 o 
   8   6   1     4842.31     4816.66    141.12 o 
   9   6   1      672.96      716.07     77.82 o 
  10   6   1     2287.19     2371.66    120.33 o 
  11   6   1     2077.47     2208.47     99.91 o 
  12   6   1       13.50       -0.07     41.02 o 
  13   6   1      526.75      606.43     51.00 o 
  14   6   1      327.32      334.96    108.15 o 
  15   6   1      175.62      192.41    102.27 o 
 -15   7   1     1212.14     1296.23    121.42 o 
 -14   7   1      296.83      320.34     79.96 o 
 -13   7   1      670.85      716.33     91.51 o 
 -12   7   1      287.75      320.43     52.95 o 
 -11   7   1      159.25      187.98     45.73 o 
 -10   7   1      242.84      195.86     38.78 o 
  -9   7   1      165.34      128.30     36.96 o 
  -8   7   1      607.56      609.21     38.34 o 
  -7   7   1     2786.81     2784.49     98.49 o 
  -6   7   1      467.76      508.14     32.41 o 
  -5   7   1      985.78     1023.89     44.65 o 
  -4   7   1     2355.22     2377.48     84.84 o 
  -3   7   1    12268.00    12018.42    369.99 o 
  -2   7   1     4336.45     4712.39    135.37 o 
  -1   7   1     8240.30     8239.96    247.04 o 
   0   7   1     8589.58     8210.83    228.58 o 
   1   7   1     9304.99     9570.38    246.92 o 
   2   7   1     4506.11     4748.52    162.48 o 
   3   7   1    12931.73    12371.39    368.84 o 
   4   7   1     2593.57     2573.82     83.43 o 
   5   7   1      952.39      902.71     40.74 o 
   6   7   1      442.54      395.47     31.90 o 
   7   7   1     2869.41     2825.84     96.86 o 
   8   7   1      715.18      709.59     41.29 o 
   9   7   1      208.62      189.10     35.00 o 
  10   7   1      220.07      247.38     55.66 o 
  11   7   1      149.80      136.20     41.01 o 
  12   7   1      286.62      275.88     48.77 o 
  13   7   1      662.16      646.15     61.72 o 
  14   7   1      292.18      196.75     73.64 o 
  15   7   1     1156.84     1117.58    162.46 o 
 -15   8   1      365.48      555.81    134.08 o 
 -14   8   1      665.85      673.23     93.34 o 
 -13   8   1      645.37      598.37    123.27 o 
 -12   8   1     2194.20     2378.82    152.45 o 
 -11   8   1     2302.35     2354.53    154.39 o 
 -10   8   1     2909.81     3127.79    129.96 o 
  -9   8   1        3.71       48.51     34.08 o 
  -8   8   1      513.52      620.18     92.89 o 
  -7   8   1     2063.15     1967.54     80.81 o 
  -6   8   1     6839.73     6734.68    207.71 o 
  -5   8   1     6016.42     6042.23    186.79 o 
  -4   8   1      413.71      409.34     30.14 o 
  -3   8   1     5391.38     5221.96    163.40 o 
  -2   8   1     1915.02     2004.64     77.42 o 
  -1   8   1     8951.29     9170.54    251.30 o 
   0   8   1     1407.72     1380.80     84.14 o 
   1   8   1     8624.41     8872.33    250.29 o 
   2   8   1     2238.23     2334.46     64.76 o 
   3   8   1     5180.39     5037.38    181.90 o 
   4   8   1      467.77      487.52     28.57 o 
   5   8   1     5907.99     5732.43    184.29 o 
   6   8   1     6635.21     6389.60    205.44 o 
   7   8   1     2353.21     2183.72     79.18 o 
   8   8   1      573.52      677.30     42.77 o 
   9   8   1       11.83       55.31     30.87 o 
  10   8   1     2837.80     2948.34    145.14 o 
  11   8   1     2248.18     2381.92    111.79 o 
  12   8   1     2213.07     2309.90    112.22 o 
  13   8   1      642.22      653.17     81.76 o 
  14   8   1      701.84      580.27    122.34 o 
  15   8   1      362.40      217.27    115.49 o 
 -14   9   1       46.09      153.66    116.47 o 
 -13   9   1      280.15       44.90    122.83 o 
 -12   9   1      170.80      243.25     73.11 o 
 -11   9   1     1006.05     1031.73     84.36 o 
 -10   9   1      680.28      744.18     55.88 o 
  -9   9   1     1770.74     1838.56     86.20 o 
  -8   9   1      487.13      568.02     50.38 o 
  -7   9   1     6101.72     6067.20    247.76 o 
  -6   9   1     3607.72     3696.83    119.04 o 
  -5   9   1     5177.40     5162.85    168.97 o 
  -4   9   1     8173.74     8265.41    260.45 o 
  -3   9   1     8630.33     8703.95    273.14 o 
  -2   9   1     3141.44     3319.29    131.11 o 
  -1   9   1     1427.33     1536.27     66.09 o 
   0   9   1    13515.18    13574.36    411.71 o 
   1   9   1     1203.05     1267.11     48.60 o 
   2   9   1     2971.06     3068.38     98.00 o 
   3   9   1     8690.50     8962.43    277.54 o 
   4   9   1     8297.49     8485.65    259.24 o 
   5   9   1     5304.94     5264.91    167.44 o 
   6   9   1     3160.82     3094.45    126.19 o 
   7   9   1     5921.20     5931.21    191.90 o 
   8   9   1      572.73      616.41     47.89 o 
   9   9   1     1755.48     1764.95     78.43 o 
  10   9   1      681.11      731.18     63.42 o 
  11   9   1      987.86     1134.61     82.38 o 
  12   9   1      150.45      175.19     88.08 o 
  13   9   1      252.64      282.84    102.76 o 
  14   9   1       43.84       64.59    104.72 o 
 -13  10   1       95.62       41.11    107.66 o 
 -12  10   1       11.71       58.72     93.96 o 
 -11  10   1      517.90      689.89    116.47 o 
 -10  10   1     3261.55     3395.37    161.77 o 
  -9  10   1      127.55      125.98     44.14 o 
  -8  10   1     1863.21     1817.91     91.26 o 
  -7  10   1      962.58      920.45     59.44 o 
  -6  10   1     2088.45     2201.27    101.64 o 
  -5  10   1      567.32      630.77     47.46 o 
  -4  10   1     5924.42     5894.52    192.57 o 
  -3  10   1      253.50      242.00     35.36 o 
  -2  10   1     4433.02     4040.37    201.23 o 
  -1  10   1     4511.19     4560.54    165.20 o 
   0  10   1    10469.52    10794.87    331.79 o 
   1  10   1     4227.04     4386.96    149.52 o 
   2  10   1     4107.14     4106.03    123.38 o 
   3  10   1      174.46      179.39     24.71 o 
   4  10   1     5989.10     6040.27    194.95 o 
   5  10   1      521.84      550.90     35.06 o 
   6  10   1     2427.47     2405.92    100.23 o 
   7  10   1      900.13      868.08     56.44 o 
   8  10   1     1854.49     1997.99    163.30 o 
   9  10   1      142.57      145.28     47.70 o 
  10  10   1     3097.60     2950.72    192.13 o 
  11  10   1      505.74      416.93    101.79 o 
  12  10   1       19.40      -83.19     83.19 o 
  13  10   1       81.54      -65.57     96.89 o 
 -13  11   1      151.73      -64.59    113.53 o 
 -12  11   1      705.52      655.63    136.04 o 
 -11  11   1      175.40      245.65    107.66 o 
 -10  11   1      169.60       71.45     91.02 o 
  -9  11   1      934.30      945.19     83.52 o 
  -8  11   1      321.45      279.60     63.14 o 
  -7  11   1      128.79      107.55     41.53 o 
  -6  11   1     1013.81     1132.46     70.27 o 
  -5  11   1      982.67     1053.56     63.19 o 
  -4  11   1     3153.25     3143.99    129.06 o 
  -3  11   1      423.14      390.16     41.82 o 
  -2  11   1      273.75      252.00     46.93 o 
  -1  11   1     1669.35     1681.70     80.51 o 
   0  11   1    10121.20    10148.60    364.02 o 
   1  11   1     1643.47     1703.02    108.15 o 
   2  11   1      211.71      222.39     38.88 o 
   3  11   1      433.73      439.36     44.07 o 
   4  11   1     3201.85     3261.50    132.90 o 
   5  11   1      881.21     1025.95    116.97 o 
   6  11   1      985.16      986.97     73.88 o 
   7  11   1      150.47       80.07     51.40 o 
   8  11   1      347.98      361.23     54.48 o 
   9  11   1     1007.53     1088.48     94.37 o 
  10  11   1      151.43       45.02     84.17 o 
  11  11   1      151.86       21.53     91.02 o 
  12  11   1      657.03      716.31    126.25 o 
  13  11   1      166.77      149.74    106.68 o 
 -12  12   1       85.26      184.00    117.44 o 
 -11  12   1      778.84      798.52    142.89 o 
 -10  12   1     1125.96     1235.02    154.63 o 
  -9  12   1     1836.01     2071.02    151.89 o 
  -8  12   1      970.01      991.54     85.02 o 
  -7  12   1      582.64      532.72     67.15 o 
  -6  12   1     2297.37     2288.73    128.02 o 
  -5  12   1      855.01      909.92     75.22 o 
  -4  12   1     2145.25     2046.28    113.04 o 
  -3  12   1      627.42      577.17     60.15 o 
  -2  12   1      353.66      416.70     73.74 o 
  -1  12   1     1593.66     1777.14     91.04 o 
   0  12   1     1390.49     1476.22     82.20 o 
   1  12   1     1807.60     1777.91     94.87 o 
   2  12   1      445.35      528.57     50.61 o 
   3  12   1      482.25      432.42     48.88 o 
   4  12   1     1969.28     1872.43    108.53 o 
   5  12   1      887.43      828.06    142.37 o 
   6  12   1     2077.39     2281.64    144.50 o 
   7  12   1      609.85      705.42    106.32 o 
   8  12   1      955.99      970.11     80.61 o 
   9  12   1     1900.27     2099.12    198.68 o 
  10  12   1     1140.30     1075.50    142.89 o 
  11  12   1      881.64      723.16    130.17 o 
  12  12   1       92.35        0.00    104.72 o 
 -11  13   1       97.49       86.13    113.53 o 
 -10  13   1     1058.70      933.58    153.66 o 
  -9  13   1      522.98      389.52    119.40 o 
  -8  13   1     1276.59     1331.55    139.47 o 
  -7  13   1      436.14      599.19     93.58 o 
  -6  13   1     1651.31     1456.41    259.31 o 
  -5  13   1      546.48      509.93     66.68 o 
  -4  13   1     2214.07     2362.04    211.11 o 
  -3  13   1       53.79       78.46     52.77 o 
  -2  13   1      670.08      819.90     64.95 o 
  -1  13   1     1182.80     1138.56     90.27 o 
   0  13   1     3327.98     3626.10    155.05 o 
   1  13   1     1109.17     1021.15     70.74 o 
   2  13   1      679.16      619.07     69.22 o 
   3  13   1      131.34      188.66     60.85 o 
   4  13   1     2276.79     2254.22    128.05 o 
   5  13   1      561.98      404.02     62.38 o 
   6  13   1     1790.36     1682.66    105.34 o 
   7  13   1      344.33      419.12     66.63 o 
   8  13   1     1186.80      914.01    140.93 o 
   9  13   1      565.22      376.80    108.64 o 
  10  13   1      990.51     1168.47    149.74 o 
  11  13   1      101.12      178.12    112.55 o 
 -10  14   1      396.96      524.49    138.00 o 
  -9  14   1      392.15      264.25    122.34 o 
  -8  14   1      174.02       -5.23     82.30 o 
  -7  14   1     1266.58     1408.68    130.62 o 
  -6  14   1       13.60       -9.12     96.40 o 
  -5  14   1     1080.90     1094.99    114.26 o 
  -4  14   1     1174.95     1064.21    122.51 o 
  -3  14   1     2926.00     2936.62    192.63 o 
  -2  14   1      316.51      389.94    100.32 o 
  -1  14   1     1593.26     1805.56    151.70 o 
   0  14   1        1.76        4.19     75.07 o 
   1  14   1     1456.74     1552.10    136.98 o 
   2  14   1      453.88      374.95     83.51 o 
   3  14   1     3110.45     2846.56    154.68 o 
   4  14   1     1479.75     1671.17    118.61 o 
   5  14   1      971.90      946.75    109.90 o 
   6  14   1       13.00      111.96     77.08 o 
   7  14   1     1295.65     1264.11    126.11 o 
   8  14   1      202.25       99.83    105.70 o 
   9  14   1      421.87      569.51    128.21 o 
  10  14   1      448.47      365.06    126.25 o 
  -8  15   1      423.77      440.42    137.02 o 
  -7  15   1      498.59      386.66    101.03 o 
  -6  15   1     1314.21     1411.67    135.29 o 
  -5  15   1      317.93      310.15     95.19 o 
  -4  15   1      302.96      242.74     88.47 o 
  -3  15   1     1353.24     1437.93    138.33 o 
  -2  15   1      398.83      455.70     96.92 o 
  -1  15   1      556.63      521.44    123.76 o 
   0  15   1      427.27      577.78    101.93 o 
   1  15   1      550.95      568.23    101.86 o 
   2  15   1      333.39      362.42     92.73 o 
   3  15   1     1464.11     1461.53    136.10 o 
   4  15   1      300.37      181.39     90.57 o 
   5  15   1      291.58      353.47     91.83 o 
   6  15   1     1382.81     1280.15    132.15 o 
   7  15   1      485.47      322.97    122.34 o 
   8  15   1      369.97      339.61    129.19 o 
  -6  16   1      462.28      289.52    105.00 o 
  -5  16   1        1.59        0.60     93.63 o 
  -4  16   1       46.35      -29.45    140.93 o 
  -3  16   1      544.16      673.95    113.65 o 
  -2  16   1      994.93      916.86    120.20 o 
  -1  16   1        4.23       84.66     89.97 o 
   0  16   1        9.21       46.95     91.51 o 
   1  16   1        5.26       -1.90     87.88 o 
   2  16   1      906.99      715.28    114.13 o 
   3  16   1      545.23      435.40    101.86 o 
   4  16   1       50.05      -14.86     88.38 o 
   5  16   1        2.37       82.01     92.06 o 
   6  16   1      483.62      531.76    109.53 o 
  -4  17   1       58.51      150.82    107.24 o 
  -3  17   1      889.97      918.46    133.37 o 
  -2  17   1        9.23      -58.12    100.81 o 
  -1  17   1      499.59      438.04    110.70 o 
   0  17   1       36.32      108.28    102.42 o 
   1  17   1      440.39      418.79    112.11 o 
   2  17   1        1.63       69.11     98.57 o 
   3  17   1      836.53      889.69    133.72 o 
   4  17   1       71.04      -11.55     98.79 o 
   0   0   2      307.61      116.52     36.70 o 
   1   0   2     4258.31     4061.83    125.43 o 
   2   0   2   110579.88    87794.73   2935.58 o 
   3   0   2     7760.73     7780.99    178.12 o 
   4   0   2    61963.38    56653.59   1217.58 o 
   5   0   2     1720.87     1780.03     42.99 o 
   6   0   2     1234.18     1297.20     36.21 o 
   7   0   2      476.68      465.76     19.29 o 
   8   0   2     1037.14     1082.90     36.53 o 
   9   0   2     1304.84     1278.73     43.52 o 
  10   0   2      128.01      118.60     16.23 o 
  11   0   2      809.63      777.63     38.27 o 
  12   0   2      939.93      907.02     40.58 o 
  13   0   2        8.57       38.53     41.52 o 
  14   0   2       13.22       47.38     47.13 o 
  15   0   2      683.60      881.88    176.66 o 
  16   0   2     1327.87     1252.61    119.38 o 
 -16   1   2      234.33      291.92     84.91 o 
 -15   1   2      297.41      346.56     78.44 o 
 -14   1   2     3376.08     3538.83    168.14 o 
 -13   1   2      266.87      296.34     52.88 o 
 -12   1   2      382.55      276.75     44.31 o 
 -11   1   2     1525.62     1576.39     79.14 o 
 -10   1   2     2541.53     2421.97     90.79 o 
  -9   1   2     8805.10     8957.67    228.70 o 
  -8   1   2     9909.87    10120.09    267.39 o 
  -7   1   2     2126.09     2030.04     69.40 o 
  -6   1   2    17909.85    18310.31    469.46 o 
  -5   1   2    19861.70    19576.15    508.33 o 
  -4   1   2    14622.24    14506.78    336.60 o 
  -3   1   2    16060.04    15611.20    346.63 o 
  -2   1   2     5643.40     5648.63    135.21 o 
  -1   1   2    59814.23    52744.86   1224.43 o 
   0   1   2      166.34      151.43     13.63 o 
   1   1   2    58071.16    51013.46   1542.25 o 
   2   1   2     6530.16     6417.12    143.70 o 
   3   1   2    15853.10    15470.22    433.72 o 
   4   1   2    14056.88    13862.82    320.68 o 
   5   1   2    19976.69    20252.30    452.68 o 
   6   1   2    18295.20    18425.12    417.65 o 
   7   1   2     2286.72     2224.57     63.26 o 
   8   1   2    10055.16    10383.01    252.53 o 
   9   1   2     8435.10     8432.59    214.90 o 
  10   1   2     2488.87     2553.19     71.71 o 
  11   1   2     1608.09     1561.18     60.85 o 
  12   1   2      336.30      317.97     26.54 o 
  13   1   2      360.94      367.71     65.67 o 
  14   1   2     3434.34     3332.41    202.42 o 
  15   1   2      260.04      233.07     80.74 o 
  16   1   2      239.04      260.25     85.09 o 
 -16   2   2      361.63      335.12     88.93 o 
 -15   2   2       67.47       52.53    123.32 o 
 -14   2   2      403.86      417.65     60.68 o 
 -13   2   2      139.53      164.60     49.40 o 
 -12   2   2      759.13      761.13     59.04 o 
 -11   2   2      673.61      607.57     61.44 o 
 -10   2   2     3163.86     2987.94    102.53 o 
  -9   2   2     3548.88     3555.15    108.87 o 
  -8   2   2      560.67      504.80     31.80 o 
  -7   2   2    10988.43    11324.75    290.62 o 
  -6   2   2     1315.86     1288.44     44.01 o 
  -5   2   2    10915.05    11013.10    291.73 o 
  -4   2   2    21386.50    21228.61    564.73 o 
  -3   2   2     3743.56     3690.26     95.97 o 
  -2   2   2    25122.62    24678.62    614.46 o 
  -1   2   2    17708.04    17211.76    417.57 o 
   0   2   2    67687.02    60448.00   1792.65 o 
   1   2   2    18340.48    18094.47    447.59 o 
   2   2   2    24374.31    23757.60    733.35 o 
   3   2   2     3654.23     3647.19    129.80 o 
   4   2   2    20812.90    20158.56    639.02 o 
   5   2   2    11614.29    11615.49    275.86 o 
   6   2   2     1374.93     1388.63     41.66 o 
   7   2   2    10842.35    11113.75    271.43 o 
   8   2   2      649.40      648.63     29.81 o 
   9   2   2     3442.29     3379.14     91.21 o 
  10   2   2     2658.05     2582.44     82.40 o 
  11   2   2      777.40      801.79     44.77 o 
  12   2   2      856.76      845.17     52.30 o 
  13   2   2       82.91      129.91     25.44 o 
  14   2   2      397.85      398.80     89.55 o 
  15   2   2       57.01       34.12     70.22 o 
  16   2   2      283.65      358.05     89.58 o 
 -16   3   2      213.05      302.26     85.47 o 
 -15   3   2       69.34      -43.32     71.93 o 
 -14   3   2     1077.37     1103.89     85.36 o 
 -13   3   2      833.64      916.27     75.44 o 
 -12   3   2     3479.98     3535.26    148.97 o 
 -11   3   2     7813.89     7501.98    276.99 o 
 -10   3   2      667.17      731.64     59.70 o 
  -9   3   2     1443.75     1397.21     80.31 o 
  -8   3   2    10408.39    10717.72    301.66 o 
  -7   3   2     3406.18     3314.85    101.14 o 
  -6   3   2    12624.18    12340.50    302.18 o 
  -5   3   2      149.07      181.36     15.50 o 
  -4   3   2      508.53      501.79     42.00 o 
  -3   3   2     6876.41     7285.73    172.35 o 
  -2   3   2     9912.83    10173.78    261.26 o 
  -1   3   2     7180.97     7312.84    178.69 o 
   0   3   2       94.51       91.04      7.13 o 
   1   3   2     6396.64     6624.60    215.44 o 
   2   3   2    10414.18    10619.29    355.92 o 
   3   3   2     5466.19     5803.28    233.29 o 
   4   3   2      402.83      408.58     20.73 o 
   5   3   2      170.46      159.57     15.82 o 
   6   3   2    11722.07    11131.86    302.26 o 
   7   3   2     3332.79     3246.48     84.25 o 
   8   3   2    10830.69    10621.05    259.07 o 
   9   3   2     1404.96     1567.19     60.24 o 
  10   3   2      530.98      566.91     31.17 o 
  11   3   2     7694.03     7595.99    224.48 o 
  12   3   2     3515.41     3614.82    116.30 o 
  13   3   2      899.30      914.21     46.31 o 
  14   3   2     1018.71     1078.44    119.40 o 
  15   3   2      106.83      194.04     75.59 o 
  16   3   2      202.65      181.04     83.22 o 
 -16   4   2      114.46      115.00     86.51 o 
 -15   4   2      526.26      493.07     88.23 o 
 -14   4   2      103.58      142.60     61.75 o 
 -13   4   2     1335.05     1333.84     91.13 o 
 -12   4   2      904.94      961.38     68.92 o 
 -11   4   2      559.36      537.90     52.01 o 
 -10   4   2      810.56      824.29     49.42 o 
  -9   4   2     1161.59     1132.75     52.96 o 
  -8   4   2     1497.58     1634.59     71.53 o 
  -7   4   2     8312.14     8200.80    252.23 o 
  -6   4   2    12568.13    12929.55    341.24 o 
  -5   4   2     4152.94     4101.79    136.28 o 
  -4   4   2     5116.88     4984.04    163.40 o 
  -3   4   2     5564.67     5722.47    160.97 o 
  -2   4   2    11971.78    11608.61    307.23 o 
  -1   4   2    80336.99    74344.82   1993.78 o 
   0   4   2       36.53       38.60      8.00 o 
   1   4   2    80595.01    73383.02   1863.36 o 
   2   4   2    10666.70    10658.26    386.64 o 
   3   4   2     5966.31     5850.50    202.72 o 
   4   4   2     5570.60     5419.40    129.03 o 
   5   4   2     4475.45     4440.57    113.33 o 
   6   4   2    12027.03    11935.49    294.48 o 
   7   4   2     8287.55     8111.59    228.59 o 
   8   4   2     1759.63     1833.86     60.42 o 
   9   4   2     1146.90     1269.67     45.09 o 
  10   4   2      747.49      718.31     35.06 o 
  11   4   2      638.52      679.31     37.00 o 
  12   4   2     1096.98     1099.56     49.55 o 
  13   4   2     1346.89     1291.75     66.19 o 
  14   4   2       59.52       77.25     46.05 o 
  15   4   2      452.31      415.43     83.22 o 
  16   4   2      119.05      184.20    102.76 o 
 -16   5   2      416.45      455.76     97.22 o 
 -15   5   2      216.28      144.45    144.36 o 
 -14   5   2       30.15       -6.87     54.61 o 
 -13   5   2       24.55      -21.57     66.20 o 
 -12   5   2      442.73      528.50     57.61 o 
 -11   5   2     5210.18     5307.50    209.32 o 
 -10   5   2     2228.75     2308.39     97.79 o 
  -9   5   2     7462.61     7433.08    216.36 o 
  -8   5   2     4566.72     4550.39    156.27 o 
  -7   5   2     1430.28     1395.41     55.92 o 
  -6   5   2    12836.56    13223.11    386.01 o 
  -5   5   2     6485.85     6711.05    198.69 o 
  -4   5   2    11429.45    11463.64    327.39 o 
  -3   5   2     2349.18     2292.39     68.32 o 
  -2   5   2      410.58      431.61     21.70 o 
  -1   5   2     1953.19     1990.28     64.99 o 
   0   5   2      853.62      828.33     32.50 o 
   1   5   2     2286.65     2379.84     60.25 o 
   2   5   2      533.78      546.75     37.38 o 
   3   5   2     2410.21     2242.82     61.67 o 
   4   5   2    10356.46    10417.29    260.10 o 
   5   5   2     6069.45     6220.44    165.85 o 
   6   5   2    12509.84    12352.22    352.90 o 
   7   5   2     1572.93     1587.54     48.72 o 
   8   5   2     5052.42     4980.25    140.81 o 
   9   5   2     7576.06     7353.77    214.68 o 
  10   5   2     2481.62     2535.68     77.96 o 
  11   5   2     5662.93     5542.97    167.78 o 
  12   5   2      427.45      483.70     33.62 o 
  13   5   2       17.85      -19.84     37.12 o 
  14   5   2       47.41       72.03     47.91 o 
  15   5   2      254.40      308.64     81.74 o 
  16   5   2      399.41      252.04    115.49 o 
 -15   6   2       85.55       89.22     81.30 o 
 -14   6   2      252.21      302.37     85.64 o 
 -13   6   2      110.46      156.47     57.65 o 
 -12   6   2      321.30      236.76     50.57 o 
 -11   6   2      923.82      984.61     67.71 o 
 -10   6   2      278.86      264.30     39.61 o 
  -9   6   2      241.56      187.82     37.75 o 
  -8   6   2     2676.04     2864.44     98.36 o 
  -7   6   2     3865.44     3913.51    117.80 o 
  -6   6   2     4661.27     4681.54    154.64 o 
  -5   6   2      120.42      142.90     21.26 o 
  -4   6   2     9644.94     9880.43    273.75 o 
  -3   6   2    18169.27    18128.35    559.96 o 
  -2   6   2    14550.42    14731.20    405.57 o 
  -1   6   2     5052.12     5136.55    147.87 o 
   0   6   2     2895.20     3077.58     98.48 o 
   1   6   2     5047.39     5361.43    146.96 o 
   2   6   2    14794.75    14895.07    444.24 o 
   3   6   2    18969.45    19099.54    515.22 o 
   4   6   2     8171.55     8444.11    216.44 o 
   5   6   2      124.61      135.81     12.43 o 
   6   6   2     4987.45     4914.23    139.39 o 
   7   6   2     3861.38     3819.16    114.20 o 
   8   6   2     3018.33     3183.42     87.95 o 
   9   6   2      257.95      278.03     25.93 o 
  10   6   2      285.06      332.38     27.80 o 
  11   6   2      891.05     1039.42     48.07 o 
  12   6   2      201.58      235.93     38.71 o 
  13   6   2      125.66      163.99     39.69 o 
  14   6   2      294.94      370.85     76.61 o 
  15   6   2       92.37      130.99     77.67 o 
 -15   7   2      396.31      322.25     91.69 o 
 -14   7   2     2105.66     2181.83    561.24 o 
 -13   7   2      537.21      593.77     85.98 o 
 -12   7   2      878.39      940.57     80.27 o 
 -11   7   2     2800.20     2700.18    122.83 o 
 -10   7   2      477.64      522.53     46.42 o 
  -9   7   2     2829.94     2932.11    114.33 o 
  -8   7   2     2345.56     2253.46     95.44 o 
  -7   7   2     1731.07     1656.51     67.18 o 
  -6   7   2     1035.17     1084.10     60.66 o 
  -5   7   2     1592.30     1592.21     64.09 o 
  -4   7   2     1024.69     1067.13     43.94 o 
  -3   7   2     3452.91     3407.00    118.40 o 
  -2   7   2     2685.86     2725.86     82.98 o 
  -1   7   2      286.94      299.01     23.66 o 
   0   7   2      231.53      207.77     25.87 o 
   1   7   2      426.91      457.87     25.71 o 
   2   7   2     2577.57     2753.00     81.24 o 
   3   7   2     3753.28     3866.30    116.80 o 
   4   7   2      893.06      866.91     31.67 o 
   5   7   2     1778.29     1677.23     55.63 o 
   6   7   2     1268.69     1351.73     49.64 o 
   7   7   2     1664.20     1585.53     55.56 o 
   8   7   2     2618.15     2632.14     72.10 o 
   9   7   2     2453.05     2432.38     86.14 o 
  10   7   2      488.70      450.24     40.07 o 
  11   7   2     2788.60     2639.99    104.83 o 
  12   7   2      962.35      854.56     55.56 o 
  13   7   2      548.02      567.14     66.22 o 
  14   7   2     1927.99     1799.64    187.91 o 
  15   7   2      402.95      596.91    122.34 o 
 -14   8   2      107.46      100.01    103.25 o 
 -13   8   2      186.14      265.36     76.78 o 
 -12   8   2       79.20      105.45     67.47 o 
 -11   8   2     2041.32     2013.14    201.42 o 
 -10   8   2      352.42      305.95     48.85 o 
  -9   8   2     2287.64     2428.91     99.40 o 
  -8   8   2      540.06      517.56     48.26 o 
  -7   8   2       69.54       84.88     33.75 o 
  -6   8   2     3719.32     3824.28    128.52 o 
  -5   8   2      263.14      245.74     28.32 o 
  -4   8   2     9318.56     9195.08    288.98 o 
  -3   8   2     7644.50     7481.16    236.45 o 
  -2   8   2     8331.75     8174.36    256.06 o 
  -1   8   2     5684.33     5509.79    177.01 o 
   0   8   2      801.68      830.18     38.40 o 
   1   8   2     5775.72     5833.51    199.16 o 
   2   8   2     8044.98     8396.80    231.57 o 
   3   8   2     7714.74     7717.54    213.32 o 
   4   8   2     9803.99     9562.26    264.81 o 
   5   8   2      285.97      311.82     22.72 o 
   6   8   2     3946.59     3798.02    115.05 o 
   7   8   2       90.87       63.07     21.21 o 
   8   8   2      612.88      606.80     35.11 o 
   9   8   2     2345.28     2498.59     86.98 o 
  10   8   2      383.96      369.58     41.88 o 
  11   8   2     1847.07     1930.37     96.20 o 
  12   8   2       78.75       80.34     60.46 o 
  13   8   2      206.58      281.97     73.08 o 
  14   8   2       85.54      117.44     98.85 o 
 -14   9   2      373.65      512.09    176.61 o 
 -13   9   2     1205.17     1179.92    117.18 o 
 -12   9   2      510.39      452.22    185.42 o 
 -11   9   2      945.15     1060.22     99.63 o 
 -10   9   2      179.84      236.59     54.98 o 
  -9   9   2     1276.35     1372.75     69.10 o 
  -8   9   2     3278.28     3237.47    127.79 o 
  -7   9   2     3853.62     3734.03    156.10 o 
  -6   9   2    10134.69     9778.62    342.56 o 
  -5   9   2     1628.37     1713.60     67.18 o 
  -4   9   2      336.26      379.46     32.12 o 
  -3   9   2     2015.87     2118.99    100.67 o 
  -2   9   2     2369.54     2417.02     98.62 o 
  -1   9   2     4430.20     4474.41    147.98 o 
   0   9   2      124.50      136.28     27.35 o 
   1   9   2     4648.38     4656.00    147.25 o 
   2   9   2     2390.67     2410.08     76.16 o 
   3   9   2     1992.95     2010.50     68.49 o 
   4   9   2      273.22      290.28     27.35 o 
   5   9   2     1502.46     1492.70     57.87 o 
   6   9   2    10061.88     9832.27    279.20 o 
   7   9   2     4463.67     4258.78    125.33 o 
   8   9   2     2893.72     2912.42    119.90 o 
   9   9   2     1176.37     1159.76     84.36 o 
  10   9   2      170.50      245.51     55.17 o 
  11   9   2      978.51      955.12    120.38 o 
  12   9   2      473.52      452.33    105.16 o 
  13   9   2     1264.70     1300.60    148.76 o 
  14   9   2      480.11      515.68    117.44 o 
 -13  10   2      271.41      292.63    118.42 o 
 -12  10   2       33.64      149.74    105.70 o 
 -11  10   2        5.65       28.29     67.85 o 
 -10  10   2      442.56      426.52     58.28 o 
  -9  10   2     1187.09     1403.86     77.62 o 
  -8  10   2     1273.42     1276.95     76.43 o 
  -7  10   2      654.53      655.99     54.94 o 
  -6  10   2     1097.60     1119.58     85.46 o 
  -5  10   2     2364.35     2452.01    107.69 o 
  -4  10   2     3066.63     3109.13    132.48 o 
  -3  10   2     7046.92     6731.72    247.43 o 
  -2  10   2     1003.89     1034.90     76.14 o 
  -1  10   2     7261.52     6867.19    217.44 o 
   0  10   2    12065.71    11929.37    411.78 o 
   1  10   2     7066.06     6875.68    216.76 o 
   2  10   2     1086.76     1166.47     59.23 o 
   3  10   2     7050.60     7051.26    201.29 o 
   4  10   2     2889.19     3057.44    105.88 o 
   5  10   2     2546.68     2536.02     93.57 o 
   6  10   2     1006.70     1021.61     47.01 o 
   7  10   2      821.62      814.96     67.24 o 
   8  10   2     1459.00     1375.66     82.63 o 
   9  10   2     1046.77      934.21    178.61 o 
  10  10   2      428.59      309.27     84.17 o 
  11  10   2        1.26       46.00     79.27 o 
  12  10   2       43.07      127.23     89.06 o 
  13  10   2      290.79      190.85    102.76 o 
 -13  11   2      466.94      350.38    131.15 o 
 -12  11   2       42.42       31.32    109.61 o 
 -11  11   2      619.46      707.50    131.15 o 
 -10  11   2     2070.70     2276.27    203.57 o 
  -9  11   2     1436.41     1227.54    116.19 o 
  -8  11   2      640.94      533.74     56.79 o 
  -7  11   2      133.39      169.02     44.52 o 
  -6  11   2      414.23      411.31     48.02 o 
  -5  11   2     1262.29     1404.45     78.48 o 
  -4  11   2     1405.87     1379.86     73.12 o 
  -3  11   2      136.49      183.30     46.98 o 
  -2  11   2      447.33      480.46     43.66 o 
  -1  11   2     1007.81      939.87     71.73 o 
   0  11   2      475.63      568.99     45.04 o 
   1  11   2      971.78      976.27     71.59 o 
   2  11   2      455.15      432.38     43.79 o 
   3  11   2      120.30      120.80     34.95 o 
   4  11   2     1509.76     1337.69     72.14 o 
   5  11   2     1594.04     1619.45     78.73 o 
   6  11   2      356.26      361.58     49.64 o 
   7  11   2      158.58      154.87     45.67 o 
   8  11   2      677.04      569.55     60.72 o 
   9  11   2     1402.43     1517.77    145.83 o 
  10  11   2     2052.51     1753.64    178.12 o 
  11  11   2      620.73      746.65    118.42 o 
  12  11   2       36.58       20.55     93.96 o 
  13  11   2      439.18      302.42    115.49 o 
 -12  12   2      182.07      288.72    125.27 o 
 -11  12   2       14.13       25.45    107.66 o 
 -10  12   2      351.76      322.97    112.55 o 
  -9  12   2      230.87      310.69     81.81 o 
  -8  12   2      767.69      881.91    127.23 o 
  -7  12   2     1006.46     1041.91    108.72 o 
  -6  12   2     2234.35     2182.61    191.97 o 
  -5  12   2      326.96      471.95     61.80 o 
  -4  12   2     1208.66     1223.41     85.82 o 
  -3  12   2      508.67      490.15     60.96 o 
  -2  12   2       95.14       77.20     46.95 o 
  -1  12   2     2651.31     2850.38    140.06 o 
   0  12   2     1490.94     1603.45    118.19 o 
   1  12   2     2590.63     2510.14    117.61 o 
   2  12   2      101.63      112.44     39.61 o 
   3  12   2      429.92      479.31     48.88 o 
   4  12   2     1099.09     1034.76     76.72 o 
   5  12   2      252.32      249.47     51.25 o 
   6  12   2     2188.38     2329.36    161.28 o 
   7  12   2     1030.13     1047.92     79.13 o 
   8  12   2      739.42      667.38    110.59 o 
   9  12   2      279.03      317.10     93.96 o 
  10  12   2      320.09      531.34    106.68 o 
  11  12   2        9.42      152.68     97.87 o 
  12  12   2      197.59       35.23    104.72 o 
 -11  13   2      193.00      306.33    127.23 o 
 -10  13   2      922.29      950.22    153.66 o 
  -9  13   2     1715.35     1689.87    142.85 o 
  -8  13   2      400.10      407.10     92.18 o 
  -7  13   2      207.85      171.27     79.00 o 
  -6  13   2       51.88      111.70     75.25 o 
  -5  13   2      225.51      133.94     77.12 o 
  -4  13   2     1594.62     1582.06    129.95 o 
  -3  13   2     4084.03     3925.56    195.09 o 
  -2  13   2     1188.08     1221.75     89.18 o 
  -1  13   2      417.50      333.20     60.27 o 
   0  13   2      185.79      150.52     55.00 o 
   1  13   2      233.40      216.69     98.41 o 
   2  13   2     1182.66     1099.87     83.99 o 
   3  13   2     4112.66     4177.47    265.44 o 
   4  13   2     1540.91     1498.69    111.72 o 
   5  13   2      216.42      278.10     64.40 o 
   6  13   2       41.75       17.64     52.37 o 
   7  13   2      176.49      174.87     79.27 o 
   8  13   2      409.64      467.82    107.66 o 
   9  13   2     1584.74     1500.15    172.25 o 
  10  13   2      868.13     1070.60    145.83 o 
  11  13   2      169.03      278.93    115.49 o 
 -10  14   2      505.42      338.63    137.02 o 
  -9  14   2       50.50       -6.85    115.49 o 
  -8  14   2        7.70      -52.37     82.77 o 
  -7  14   2      151.41      153.46    121.85 o 
  -6  14   2     1662.51     1646.20    143.21 o 
  -5  14   2     1362.72     1343.54    129.72 o 
  -4  14   2       60.82       60.09     80.35 o 
  -3  14   2     1208.12      966.20    158.55 o 
  -2  14   2     1109.60     1052.22    112.70 o 
  -1  14   2      466.16      462.02     90.26 o 
   0  14   2     5149.26     4589.82    264.36 o 
   1  14   2      538.49      563.90     70.60 o 
   2  14   2     1182.35      940.26     84.76 o 
   3  14   2     1289.61     1202.85    131.29 o 
   4  14   2       58.41       84.80     54.75 o 
   5  14   2     1193.85     1252.01     94.88 o 
   6  14   2     1614.96     1708.06    139.34 o 
   7  14   2      141.31      248.59    103.74 o 
   8  14   2        8.23      -34.25     99.83 o 
   9  14   2       40.99      157.57    107.66 o 
  10  14   2      526.24      586.14    128.21 o 
  -8  15   2      416.38      360.69    105.10 o 
  -7  15   2     1972.61     1919.26    183.02 o 
  -6  15   2       57.18       12.40     87.92 o 
  -5  15   2       61.10       10.92    113.53 o 
  -4  15   2      882.43      826.28    141.42 o 
  -3  15   2      157.36      238.61     92.54 o 
  -2  15   2     1187.38     1230.09    125.24 o 
  -1  15   2      103.99       47.03    126.25 o 
   0  15   2      754.11      769.74    144.85 o 
   1  15   2      149.04      161.66     93.47 o 
   2  15   2     1109.20     1033.31    118.50 o 
   3  15   2      200.81      390.25     92.32 o 
   4  15   2      854.69      848.80    161.00 o 
   5  15   2      123.93      243.03     87.47 o 
   6  15   2       69.58       45.90    135.06 o 
   7  15   2     1870.25     1679.26    199.66 o 
   8  15   2      406.61      369.95    124.30 o 
  -6  16   2      625.90      624.21    121.37 o 
  -5  16   2      169.47        2.21     94.89 o 
  -4  16   2      134.02      115.93     94.54 o 
  -3  16   2     1093.81     1141.41    131.11 o 
  -2  16   2      281.50      419.40    205.97 o 
  -1  16   2      521.30      435.08    104.47 o 
   0  16   2      115.54      218.30    136.04 o 
   1  16   2      512.15      599.86    119.35 o 
   2  16   2      228.30      230.27     95.14 o 
   3  16   2     1186.16      973.73    143.87 o 
   4  16   2       76.33      157.43    112.06 o 
   5  16   2      145.93      205.25     98.36 o 
   6  16   2      631.65      809.29    152.68 o 
  -3  17   2      132.97      110.12    105.02 o 
  -2  17   2      127.21       -3.04    115.00 o 
  -1  17   2      327.72      427.04    112.80 o 
   0  17   2       13.06      -89.81     97.19 o 
   1  17   2      283.53      336.87    112.01 o 
   2  17   2      182.86      155.09    103.78 o 
   3  17   2      123.89       81.22    102.55 o 
   1   0   3    13068.29    13137.57    397.04 o 
   2   0   3     1368.66     1383.78     60.54 o 
   3   0   3    34911.09    32413.73    997.01 o 
   4   0   3    34029.17    32046.35    773.85 o 
   5   0   3     1015.20     1032.64     39.17 o 
   6   0   3     6284.22     6239.71    165.99 o 
   7   0   3     1055.51      951.09     35.98 o 
   8   0   3     1522.91     1582.57     53.33 o 
   9   0   3     7478.46     7479.39    201.33 o 
  10   0   3     4871.91     4778.97    175.38 o 
  11   0   3     3854.84     3651.20    163.87 o 
  12   0   3      593.60      591.89     56.38 o 
  13   0   3     1744.01     1691.45     99.02 o 
  14   0   3     1110.63     1171.50    124.59 o 
  15   0   3       33.70       58.33    104.72 o 
  16   0   3      147.62      -18.05     75.66 o 
 -16   1   3        1.50      -31.83     77.11 o 
 -15   1   3      218.29      140.08     75.78 o 
 -14   1   3      101.76      133.96     52.69 o 
 -13   1   3     1529.24     1544.48    100.03 o 
 -12   1   3      533.17      534.34     49.81 o 
 -11   1   3     1760.58     1695.05     89.68 o 
 -10   1   3      557.02      687.77     52.51 o 
  -9   1   3     3704.80     3657.87    102.26 o 
  -8   1   3     1840.49     1789.68     68.82 o 
  -7   1   3     2896.55     3060.91     88.06 o 
  -6   1   3    14588.27    14877.07    362.81 o 
  -5   1   3     7278.02     7256.68    194.11 o 
  -4   1   3     4217.36     4141.40    125.73 o 
  -3   1   3    26818.00    25778.52    639.22 o 
  -2   1   3     1717.46     1762.15     45.83 o 
  -1   1   3    18015.16    17646.61    423.51 o 
   0   1   3    21268.92    20387.99    615.96 o 
   1   1   3    18048.77    18199.32    492.16 o 
   2   1   3     1877.17     1882.40     56.89 o 
   3   1   3    25362.01    24605.69    701.99 o 
   4   1   3     5377.77     5316.43    129.10 o 
   5   1   3     7792.35     7619.79    182.87 o 
   6   1   3    13392.90    13515.53    342.83 o 
   7   1   3     2953.68     3154.63     81.17 o 
   8   1   3     2669.21     2712.73     64.30 o 
   9   1   3     3419.55     3442.16    100.04 o 
  10   1   3      548.87      608.64     35.23 o 
  11   1   3     1896.41     1965.91     67.05 o 
  12   1   3      488.60      479.26     52.95 o 
  13   1   3     1532.56     1675.28     95.53 o 
  14   1   3       66.40       77.56     47.76 o 
  15   1   3      203.72      200.19    116.95 o 
  16   1   3        2.27      -53.47    101.79 o 
 -16   2   3      675.00      793.86    101.55 o 
 -15   2   3     1042.32     1021.05    107.53 o 
 -14   2   3      218.38      262.18     59.33 o 
 -13   2   3      990.71      931.47     72.14 o 
 -12   2   3     2048.72     2261.52    103.28 o 
 -11   2   3     1010.54      956.65     55.81 o 
 -10   2   3     2021.45     2088.04     88.76 o 
  -9   2   3     9527.88     9916.84    283.45 o 
  -8   2   3     2819.13     2705.16     94.09 o 
  -7   2   3     4041.70     4115.42    127.59 o 
  -6   2   3    11160.88    10821.44    319.36 o 
  -5   2   3     2528.34     2574.85     84.95 o 
  -4   2   3     8851.30     9088.65    263.69 o 
  -3   2   3     2531.97     2491.19     62.75 o 
  -2   2   3     1092.13     1146.88     30.70 o 
  -1   2   3     2140.21     1997.61     53.84 o 
   0   2   3     5878.88     5759.90    176.75 o 
   1   2   3     2565.36     2532.31     87.82 o 
   2   2   3      737.33      860.64     62.79 o 
   3   2   3     3477.37     3223.73    134.61 o 
   4   2   3     9898.67    10116.66    293.49 o 
   5   2   3     2929.87     2979.74     78.26 o 
   6   2   3    12018.21    11770.04    260.91 o 
   7   2   3     4408.19     4406.23    117.17 o 
   8   2   3     3146.75     3151.96     85.52 o 
   9   2   3     9975.11     9924.86    245.30 o 
  10   2   3     2341.80     2299.87     65.72 o 
  11   2   3      948.71     1017.66     43.97 o 
  12   2   3     2026.66     2063.29     82.88 o 
  13   2   3      834.77      799.39     47.00 o 
  14   2   3      212.05      297.13     59.79 o 
  15   2   3     1030.65     1145.18    259.36 o 
  16   2   3      615.97      574.30    132.08 o 
 -16   3   3      666.70      566.82    100.00 o 
 -15   3   3      399.35      507.47     74.12 o 
 -14   3   3     1551.61     1590.46    102.53 o 
 -13   3   3      403.63      517.74     62.92 o 
 -12   3   3      664.04      686.86     59.19 o 
 -11   3   3      786.40      749.33     51.93 o 
 -10   3   3     2145.00     2053.54     81.07 o 
  -9   3   3     4653.74     4722.32    147.63 o 
  -8   3   3      162.46      141.17     32.32 o 
  -7   3   3     1959.26     1810.07     64.57 o 
  -6   3   3     4123.62     4144.10    112.03 o 
  -5   3   3     2199.46     2347.17     72.45 o 
  -4   3   3     2539.54     2533.13     74.30 o 
  -3   3   3     5376.39     5444.78    142.05 o 
  -2   3   3    34512.58    33188.96    772.91 o 
  -1   3   3    17145.72    16563.47    497.35 o 
   0   3   3    18974.41    18100.00    491.44 o 
   1   3   3    16720.77    16738.16    505.56 o 
   2   3   3    33546.14    31975.49    989.25 o 
   3   3   3     5579.86     5575.96    170.94 o 
   4   3   3     2364.99     2371.57     91.18 o 
   5   3   3     2322.96     2350.39     65.56 o 
   6   3   3     3559.47     3516.15     93.44 o 
   7   3   3     1861.48     1835.00     51.31 o 
   8   3   3      219.14      227.08     21.64 o 
   9   3   3     4259.16     4149.01    111.94 o 
  10   3   3     1856.62     1807.48     61.57 o 
  11   3   3      942.70      865.79     40.60 o 
  12   3   3      674.65      682.18     38.40 o 
  13   3   3      366.11      467.32     39.26 o 
  14   3   3     1538.98     1471.13    100.46 o 
  15   3   3      330.52      481.96    190.80 o 
  16   3   3      796.27      927.53    242.72 o 
 -16   4   3      588.69      649.18    102.31 o 
 -15   4   3       63.18       97.73     60.83 o 
 -14   4   3      438.68      425.73     67.87 o 
 -13   4   3     1668.05     1611.70    106.10 o 
 -12   4   3     1160.31     1109.47     72.49 o 
 -11   4   3      318.69      378.50     40.92 o 
 -10   4   3     3209.54     2982.70    109.72 o 
  -9   4   3      236.58      241.08     33.86 o 
  -8   4   3     2050.63     2189.41     84.00 o 
  -7   4   3    15629.39    15548.62    458.81 o 
  -6   4   3    10659.65    10743.67    279.61 o 
  -5   4   3     9602.04    10133.53    326.84 o 
  -4   4   3    18544.05    18372.23    580.57 o 
  -3   4   3    11808.10    13059.37    358.88 o 
  -2   4   3     9844.48    10180.42    267.52 o 
  -1   4   3     2334.30     2301.83     69.89 o 
   0   4   3     1526.50     1433.73     44.29 o 
   1   4   3     1971.88     2006.65     70.36 o 
   2   4   3     9126.08     9197.10    297.49 o 
   3   4   3    12121.97    13196.35    451.67 o 
   4   4   3    20533.20    20385.29    589.59 o 
   5   4   3    11043.61    11280.53    335.97 o 
   6   4   3     9807.48     9535.13    258.82 o 
   7   4   3    14514.63    14478.48    357.57 o 
   8   4   3     1551.79     1557.21     46.84 o 
   9   4   3      199.39      183.52     18.82 o 
  10   4   3     2861.88     2831.07     87.15 o 
  11   4   3      143.61      165.46     26.30 o 
  12   4   3     1153.33     1112.98     49.93 o 
  13   4   3     1928.58     1890.99     87.82 o 
  14   4   3      407.28      318.42     72.42 o 
  15   4   3       62.65       12.30     71.87 o 
  16   4   3      618.33      567.61    156.05 o 
 -16   5   3      387.45      484.51    183.95 o 
 -15   5   3       28.43      -46.92    134.08 o 
 -14   5   3      948.36      921.91     98.60 o 
 -13   5   3        8.10       42.05     55.17 o 
 -12   5   3     1464.16     1463.66     96.57 o 
 -11   5   3      708.58      675.43     51.44 o 
 -10   5   3      891.04      987.27     75.91 o 
  -9   5   3      741.17      827.92     73.41 o 
  -8   5   3     1033.97     1059.56     55.70 o 
  -7   5   3     4628.65     4619.88    154.61 o 
  -6   5   3     9878.09     9962.09    336.64 o 
  -5   5   3     4206.33     4087.69    116.94 o 
  -4   5   3    21619.44    22064.19    661.12 o 
  -3   5   3    24289.97    24472.77    674.03 o 
  -2   5   3    27135.49    27048.75    810.52 o 
  -1   5   3     3486.35     3493.28     96.66 o 
   0   5   3     8795.50     8795.48    245.36 o 
   1   5   3     3102.08     3151.08     95.17 o 
   2   5   3    26964.48    27320.72    823.62 o 
   3   5   3    25368.25    25212.42    848.56 o 
   4   5   3    21206.18    22007.48    756.56 o 
   5   5   3     3526.42     3352.01     88.40 o 
   6   5   3    11378.72    11591.22    266.99 o 
   7   5   3     4784.47     4802.43    112.31 o 
   8   5   3      865.99      858.28     36.64 o 
   9   5   3      637.40      677.44     33.11 o 
  10   5   3      769.62      778.97     40.53 o 
  11   5   3      592.43      612.48     37.29 o 
  12   5   3     1517.28     1528.51     62.57 o 
  13   5   3       21.92        1.58     35.63 o 
  14   5   3      969.76      920.60     95.17 o 
  15   5   3       29.30       26.94     71.20 o 
  16   5   3      313.24      175.19    115.49 o 
 -15   6   3      584.72      655.43    119.89 o 
 -14   6   3       31.13      -51.87     70.87 o 
 -13   6   3      833.07      923.79    111.57 o 
 -12   6   3     2793.50     2996.64    153.19 o 
 -11   6   3     1920.74     1911.76     85.25 o 
 -10   6   3      272.29      374.67     42.45 o 
  -9   6   3     1039.38     1121.45     61.00 o 
  -8   6   3     1964.96     2050.27     89.84 o 
  -7   6   3     5457.74     5391.00    168.98 o 
  -6   6   3     4986.39     4947.74    185.51 o 
  -5   6   3     8440.80     8329.63    264.88 o 
  -4   6   3      242.79      265.97     26.11 o 
  -3   6   3    16404.79    16324.77    564.98 o 
  -2   6   3     3218.24     3307.93    100.94 o 
  -1   6   3    10398.27    10711.66    312.16 o 
   0   6   3      405.04      425.71     22.91 o 
   1   6   3    10087.14     9993.32    287.01 o 
   2   6   3     2654.79     2966.53     83.06 o 
   3   6   3    17221.18    17036.23    462.91 o 
   4   6   3      125.81      108.39     11.14 o 
   5   6   3     8690.26     8732.13    209.27 o 
   6   6   3     5198.57     5250.20    128.73 o 
   7   6   3     5149.47     5046.18    130.18 o 
   8   6   3     1595.01     1625.69     51.97 o 
   9   6   3     1182.13     1190.90     46.82 o 
  10   6   3      219.81      266.13     25.38 o 
  11   6   3     1782.73     1740.09     94.97 o 
  12   6   3     2818.15     2920.80    113.90 o 
  13   6   3      776.32      797.36     59.62 o 
  14   6   3       20.78       53.83     67.03 o 
  15   6   3      640.23      508.83    117.44 o 
 -15   7   3       52.76      -58.36     81.35 o 
 -14   7   3       16.58      -31.32     74.05 o 
 -13   7   3      591.98      693.28     92.37 o 
 -12   7   3      665.05      646.07     84.03 o 
 -11   7   3     1634.11     1721.91     90.39 o 
 -10   7   3      412.64      493.95     50.30 o 
  -9   7   3      562.11      620.79     51.87 o 
  -8   7   3     3302.21     3262.11    111.63 o 
  -7   7   3     3961.31     4151.18    144.37 o 
  -6   7   3     5676.80     5920.75    202.82 o 
  -5   7   3      254.78      302.82     32.47 o 
  -4   7   3     2027.79     1837.36     78.39 o 
  -3   7   3     5856.59     6159.45    190.40 o 
  -2   7   3     6090.47     6079.92    167.16 o 
  -1   7   3     5145.06     5233.50    163.56 o 
   0   7   3        4.50        9.06     15.01 o 
   1   7   3     5152.61     5179.50    162.07 o 
   2   7   3     4831.69     4867.72    139.04 o 
   3   7   3     6022.30     6041.02    172.95 o 
   4   7   3     1940.92     1842.35     59.02 o 
   5   7   3      252.22      276.13     23.69 o 
   6   7   3     5323.55     5476.07    150.16 o 
   7   7   3     3598.66     3573.91    103.75 o 
   8   7   3     2792.94     2884.90     81.84 o 
   9   7   3      504.72      492.98     38.68 o 
  10   7   3      717.26      743.78     38.70 o 
  11   7   3     1806.42     1875.75     70.57 o 
  12   7   3      646.88      628.75     52.70 o 
  13   7   3      590.57      658.60     63.32 o 
  14   7   3       20.52      -50.89     85.15 o 
  15   7   3       79.42       37.19     98.85 o 
 -14   8   3      507.54      493.76     93.36 o 
 -13   8   3      594.95      594.48     90.99 o 
 -12   8   3       40.50       33.09     70.43 o 
 -11   8   3     1088.41     1151.53     99.22 o 
 -10   8   3     2825.96     2888.42    125.76 o 
  -9   8   3     2451.72     2579.21    119.11 o 
  -8   8   3     3605.38     3713.50    153.72 o 
  -7   8   3     2943.69     2817.41    119.98 o 
  -6   8   3      769.47      824.80     52.62 o 
  -5   8   3     1934.58     2087.50     87.98 o 
  -4   8   3     2286.36     2339.07     97.86 o 
  -3   8   3     1672.04     1661.78     74.27 o 
  -2   8   3      341.21      363.18     28.08 o 
  -1   8   3    13222.73    13655.79    419.64 o 
   0   8   3      369.12      407.01     28.66 o 
   1   8   3    13873.36    14033.75    418.90 o 
   2   8   3      173.63      167.71     23.37 o 
   3   8   3     1712.85     1665.15     54.98 o 
   4   8   3     2381.45     2398.57     74.15 o 
   5   8   3     1874.67     1969.19     61.10 o 
   6   8   3      841.56      832.96     33.02 o 
   7   8   3     3061.47     2933.98     85.28 o 
   8   8   3     4002.65     4008.03    111.87 o 
   9   8   3     2573.77     2526.73    105.39 o 
  10   8   3     2687.15     2691.44    116.33 o 
  11   8   3     1053.76      971.27     83.39 o 
  12   8   3       33.59       34.21     58.29 o 
  13   8   3      546.77      677.03    183.02 o 
  14   8   3      436.71      323.95    103.74 o 
 -14   9   3      708.12      784.48    150.72 o 
 -13   9   3      121.80       67.71     79.44 o 
 -12   9   3      441.32      352.93     79.82 o 
 -11   9   3     1742.96     1615.89    121.36 o 
 -10   9   3      357.59      409.51     62.51 o 
  -9   9   3     3235.07     3181.08    122.22 o 
  -8   9   3     1205.78     1217.91     68.32 o 
  -7   9   3      420.26      456.48     48.46 o 
  -6   9   3      583.31      528.30     45.52 o 
  -5   9   3      140.32      143.61     39.41 o 
  -4   9   3      563.59      551.73     43.68 o 
  -3   9   3     5099.71     5056.77    172.14 o 
  -2   9   3     6776.11     6854.77    208.61 o 
  -1   9   3     8662.35     8730.62    263.02 o 
   0   9   3    11664.07    11441.07    349.47 o 
   1   9   3     8573.57     8154.41    294.22 o 
   2   9   3     6596.24     6494.25    206.25 o 
   3   9   3     4372.96     4441.15    134.48 o 
   4   9   3      567.15      573.80     28.96 o 
   5   9   3      246.18      258.66     25.35 o 
   6   9   3      476.31      494.24     30.24 o 
   7   9   3      612.21      626.05     34.12 o 
   8   9   3     1030.67      981.19     46.71 o 
   9   9   3     3078.63     2982.24    145.75 o 
  10   9   3      459.68      538.19     84.17 o 
  11   9   3     1673.30     1282.98    139.95 o 
  12   9   3      441.46      534.36     77.51 o 
  13   9   3      126.25       -3.91     86.13 o 
  14   9   3      733.55      605.72    122.34 o 
 -13  10   3      253.27      296.55    125.27 o 
 -12  10   3      224.19      228.53     80.28 o 
 -11  10   3      781.44      770.64     91.65 o 
 -10  10   3     1003.73     1078.60     75.54 o 
  -9  10   3     1724.08     1753.72     95.13 o 
  -8  10   3      809.26      884.60     78.97 o 
  -7  10   3      983.60     1081.56     67.67 o 
  -6  10   3     5307.53     5425.01    194.64 o 
  -5  10   3     4926.67     4874.36    179.75 o 
  -4  10   3     2189.42     2127.31    166.25 o 
  -3  10   3       84.84       85.44     33.99 o 
  -2  10   3     4839.42     4832.56    159.42 o 
  -1  10   3      970.57     1091.69     64.55 o 
   0  10   3     2967.69     2831.50     99.77 o 
   1  10   3      895.67      980.11     55.64 o 
   2  10   3     4902.09     4896.70    157.77 o 
   3  10   3       97.02      141.45     28.14 o 
   4  10   3     1868.46     1855.50     67.56 o 
   5  10   3     4660.93     4648.07    157.26 o 
   6  10   3     5045.39     5006.33    170.04 o 
   7  10   3      781.32      786.89     54.06 o 
   8  10   3      792.29      929.76     66.67 o 
   9  10   3     1848.69     1781.04    155.61 o 
  10  10   3     1156.12      899.33    113.53 o 
  11  10   3      727.85      531.34     99.83 o 
  12  10   3      201.18      109.61     88.08 o 
  13  10   3      274.21      310.25    104.72 o 
 -12  11   3      194.49      137.02    115.49 o 
 -11  11   3      298.46      297.53    115.49 o 
 -10  11   3        3.27        1.79    103.31 o 
  -9  11   3      107.47      107.22     57.33 o 
  -8  11   3      622.55      613.51     68.13 o 
  -7  11   3      534.76      668.73     56.73 o 
  -6  11   3      301.10      419.42     49.60 o 
  -5  11   3     2440.21     2317.70    108.18 o 
  -4  11   3     3019.09     3068.67    127.33 o 
  -3  11   3     1841.88     1824.64     89.49 o 
  -2  11   3     1965.21     1932.70     91.82 o 
  -1  11   3     2297.64     2189.58     96.93 o 
   0  11   3     3219.99     3187.16    152.65 o 
   1  11   3     2171.84     2200.93    125.30 o 
   2  11   3     2078.67     1949.11     95.21 o 
   3  11   3     2040.44     1972.52     90.90 o 
   4  11   3     3000.07     2987.74    126.66 o 
   5  11   3     2557.62     2460.62    107.13 o 
   6  11   3      325.02      357.49     47.16 o 
   7  11   3      533.92      535.18     60.89 o 
   8  11   3      704.06      593.00     92.00 o 
   9  11   3      144.07      320.04     80.25 o 
  10  11   3        5.23      -40.13     73.40 o 
  11  11   3      285.21      253.48     92.00 o 
  12  11   3      202.00      192.80     96.89 o 
 -12  12   3       32.88     -113.53    113.53 o 
 -11  12   3     1356.54     1355.40    175.19 o 
 -10  12   3      613.49      405.18    120.38 o 
  -9  12   3      326.00      217.21     83.01 o 
  -8  12   3      572.80      536.00     87.77 o 
  -7  12   3      519.32      536.96     86.48 o 
  -6  12   3      688.11      744.47    121.85 o 
  -5  12   3     1549.44     1540.77    104.21 o 
  -4  12   3     3813.08     4015.43    183.72 o 
  -3  12   3      184.30      268.42     56.78 o 
  -2  12   3      777.14      820.76     71.10 o 
  -1  12   3      483.73      483.44     61.29 o 
   0  12   3       94.46      108.78     71.02 o 
   1  12   3      453.12      491.54     60.53 o 
   2  12   3      808.12      806.08     59.26 o 
   3  12   3      263.31      399.56     46.51 o 
   4  12   3     3697.10     3609.30    175.07 o 
   5  12   3     1660.75     1687.81     98.08 o 
   6  12   3      639.33      649.40    171.98 o 
   7  12   3      541.76      450.84    104.18 o 
   8  12   3      491.60      448.25     95.91 o 
   9  12   3      351.45      389.52     92.00 o 
  10  12   3      559.87      601.80    108.64 o 
  11  12   3     1362.72     1540.28    165.40 o 
  12  12   3       19.98       47.96     97.87 o 
 -11  13   3      656.91     1008.94    162.46 o 
 -10  13   3      154.90      427.69    131.15 o 
  -9  13   3      371.77      415.48     94.94 o 
  -8  13   3      797.07      724.99    179.54 o 
  -7  13   3       70.00       96.66     78.31 o 
  -6  13   3     2565.24     2445.52    205.97 o 
  -5  13   3     2699.91     2620.91    186.99 o 
  -4  13   3     1567.87     1312.72    126.88 o 
  -3  13   3      855.18      858.37    102.31 o 
  -2  13   3     1487.56     1427.50    121.65 o 
  -1  13   3      880.56      950.72    104.49 o 
   0  13   3      672.93      565.98    124.74 o 
   1  13   3      958.97     1054.28    174.70 o 
   2  13   3     1285.82     1498.42    160.35 o 
   3  13   3     1011.77     1021.93     78.04 o 
   4  13   3     1715.49     1642.88    117.84 o 
   5  13   3     2744.59     3060.54    151.16 o 
   6  13   3     2608.03     2690.48    171.10 o 
   7  13   3       83.83       96.89     85.15 o 
   8  13   3      781.65      421.82    104.72 o 
   9  13   3      354.74      279.91    100.81 o 
  10  13   3      213.49      163.44    102.76 o 
  11  13   3      698.89      703.59    131.15 o 
  -9  14   3      355.26      223.19     97.55 o 
  -8  14   3     1281.55     1391.98    136.80 o 
  -7  14   3      955.29     1008.41    120.04 o 
  -6  14   3      682.40      684.12    106.04 o 
  -5  14   3     1167.29     1313.00    128.86 o 
  -4  14   3     1049.23     1216.96    121.42 o 
  -3  14   3      232.91      198.88    139.95 o 
  -2  14   3      730.36      755.69    102.06 o 
  -1  14   3     2232.50     2275.11    158.04 o 
   0  14   3      478.65      541.85     72.20 o 
   1  14   3     2331.86     2030.28    142.48 o 
   2  14   3      836.75      884.32     82.97 o 
   3  14   3      242.22      197.78     58.81 o 
   4  14   3     1014.23     1150.45    126.09 o 
   5  14   3     1178.56     1179.18    185.46 o 
   6  14   3      719.66      664.49    117.44 o 
   7  14   3      977.76      939.46    140.93 o 
   8  14   3     1436.41     1236.98    159.53 o 
   9  14   3      317.52      396.37    114.51 o 
  -8  15   3       88.56      199.39    102.29 o 
  -7  15   3      181.60      140.14     92.75 o 
  -6  15   3      187.13      216.07     94.53 o 
  -5  15   3      381.22      349.85     99.77 o 
  -4  15   3      327.36      508.62    182.48 o 
  -3  15   3      130.44      220.61     87.50 o 
  -2  15   3     1682.15     1510.25    138.54 o 
  -1  15   3     1262.23     1510.05    183.46 o 
   0  15   3      125.83      105.43    101.30 o 
   1  15   3     1235.00     1354.19    133.91 o 
   2  15   3     1499.86     1457.99    136.00 o 
   3  15   3      100.58       44.26     77.99 o 
   4  15   3      360.14      365.88     91.80 o 
   5  15   3      450.11      394.93    109.08 o 
   6  15   3      239.77      213.36    113.53 o 
   7  15   3      165.73       95.91    109.61 o 
   8  15   3      128.47      255.44    119.40 o 
  -6  16   3      151.85       10.79    137.02 o 
  -5  16   3       68.80       45.73    113.04 o 
  -4  16   3      100.02      139.55    160.51 o 
  -3  16   3      405.12      443.66    110.49 o 
  -2  16   3      273.90      322.92    122.34 o 
  -1  16   3      591.44      537.78    110.72 o 
   0  16   3       51.02      110.91     89.60 o 
   1  16   3      654.20      662.52    127.72 o 
   2  16   3      307.61      166.82     92.70 o 
   3  16   3      405.09      501.86    102.39 o 
   4  16   3      132.75      159.59    254.95 o 
   5  16   3       66.78       31.32    120.38 o 
   6  16   3      139.09      492.19    135.06 o 
  -3  17   3      347.27      381.61    113.15 o 
  -2  17   3      485.84      529.37    117.29 o 
  -1  17   3       59.54      108.06    101.72 o 
   0  17   3       73.37       46.53    145.83 o 
   1  17   3       88.81      206.80    105.88 o 
   2  17   3      553.87      440.03    148.22 o 
   3  17   3      354.50      329.94    110.61 o 
   0   0   4    38499.38    37079.63   1235.72 o 
   1   0   4     8447.67     8116.25    228.09 o 
   2   0   4    23128.68    22176.78    672.01 o 
   3   0   4     1933.53     2056.97     61.78 o 
   4   0   4     8846.47     9359.06    228.63 o 
   5   0   4    49276.94    47425.49   1142.45 o 
   6   0   4     4839.74     4331.61    117.94 o 
   7   0   4    11062.30    10768.15    282.52 o 
   8   0   4      848.07      887.99     36.85 o 
   9   0   4      148.42      167.39     34.21 o 
  10   0   4        0.20       45.60     26.63 o 
  11   0   4       55.72       18.35     37.76 o 
  12   0   4       59.18        8.65     59.32 o 
  13   0   4       85.60      155.36     61.19 o 
  14   0   4      623.31      584.25     66.46 o 
  15   0   4       89.29      161.72     76.08 o 
  16   0   4        1.82       64.47     81.72 o 
 -16   1   4      111.27      225.07     85.21 o 
 -15   1   4      491.38      495.48     85.40 o 
 -14   1   4      988.63     1003.39     83.04 o 
 -13   1   4     1926.91     1944.51    146.25 o 
 -12   1   4     3626.67     3487.29    166.37 o 
 -11   1   4     4023.08     3865.06    131.67 o 
 -10   1   4     3853.17     3939.19    109.46 o 
  -9   1   4     5732.86     5731.61    147.01 o 
  -8   1   4      108.99      138.33     20.09 o 
  -7   1   4     4264.37     4227.30    116.33 o 
  -6   1   4     1297.70     1343.01     46.30 o 
  -5   1   4    13400.09    12893.51    326.66 o 
  -4   1   4     3806.33     3875.54    102.38 o 
  -3   1   4      430.03      440.78     17.04 o 
  -2   1   4    22222.63    21603.01    516.10 o 
  -1   1   4     5335.11     5400.05    146.18 o 
   0   1   4     1887.91     1848.68     59.86 o 
   1   1   4     4982.24     5033.63    145.84 o 
   2   1   4    22608.93    21527.29    839.54 o 
   3   1   4      601.82      590.87     59.48 o 
   4   1   4     3645.19     3786.27    158.80 o 
   5   1   4    13001.35    12463.47    395.01 o 
   6   1   4     1543.61     1551.14     47.76 o 
   7   1   4     4331.61     4245.28    123.82 o 
   8   1   4      105.44      130.92     19.04 o 
   9   1   4     4951.05     4932.38    155.85 o 
  10   1   4     3625.56     3476.53    114.66 o 
  11   1   4     3404.02     3413.78    143.70 o 
  12   1   4     3682.84     3629.85    145.11 o 
  13   1   4     2107.71     2005.95    107.89 o 
  14   1   4      943.51     1155.88    121.60 o 
  15   1   4      649.66      645.30    142.40 o 
  16   1   4       93.55       25.35     94.44 o 
 -16   2   4        4.77       48.71    154.15 o 
 -15   2   4     1284.92     1162.02     94.32 o 
 -14   2   4       85.35      140.49     57.82 o 
 -13   2   4      210.69      209.03     52.97 o 
 -12   2   4      383.42      415.04     55.23 o 
 -11   2   4      796.85      849.34     56.76 o 
 -10   2   4      500.88      563.10     41.41 o 
  -9   2   4     2810.70     2811.70     97.76 o 
  -8   2   4     1016.11      965.03     53.67 o 
  -7   2   4     1626.39     1734.12     67.96 o 
  -6   2   4     5876.82     5734.96    174.33 o 
  -5   2   4     5939.10     6070.20    183.74 o 
  -4   2   4     4882.50     4985.89    129.99 o 
  -3   2   4    11951.91    11520.50    281.74 o 
  -2   2   4     5288.49     5036.90    141.38 o 
  -1   2   4    22552.68    21823.16    539.46 o 
   0   2   4    35573.95    34469.15   1041.58 o 
   1   2   4    21435.79    20598.58    643.93 o 
   2   2   4     6511.69     6228.40    186.72 o 
   3   2   4    12496.04    12188.19    326.92 o 
   4   2   4     4525.52     4712.07    151.67 o 
   5   2   4     6575.27     6922.50    204.61 o 
   6   2   4     6337.63     6236.77    149.47 o 
   7   2   4     2156.84     2198.15     56.03 o 
   8   2   4      719.65      708.64     27.64 o 
   9   2   4     3070.01     3085.78     86.54 o 
  10   2   4      491.40      466.54     36.04 o 
  11   2   4      822.92      813.17     36.89 o 
  12   2   4      372.65      431.13     44.74 o 
  13   2   4      166.31       89.32     40.62 o 
  14   2   4       92.01      160.69     81.24 o 
  15   2   4     1314.16     1490.32    181.01 o 
  16   2   4       10.47       61.25     78.69 o 
 -16   3   4      476.61      462.98     96.86 o 
 -15   3   4     1390.21     1465.26    103.46 o 
 -14   3   4      599.13      592.37     71.76 o 
 -13   3   4     1003.03     1111.57     85.55 o 
 -12   3   4      644.22      645.71     81.63 o 
 -11   3   4      168.76      189.27     38.45 o 
 -10   3   4     5560.81     5880.26    187.48 o 
  -9   3   4     6683.25     6753.17    203.09 o 
  -8   3   4     9005.62     9099.59    260.16 o 
  -7   3   4     3838.29     3751.27    115.58 o 
  -6   3   4     2719.67     2799.80     87.77 o 
  -5   3   4     4350.94     4496.94    151.77 o 
  -4   3   4     9723.66    10063.12    283.84 o 
  -3   3   4      887.61      871.51     32.78 o 
  -2   3   4     1979.61     1999.02     55.83 o 
  -1   3   4     7100.82     7078.14    184.87 o 
   0   3   4     1880.83     1971.33     73.01 o 
   1   3   4     7364.13     7381.50    284.34 o 
   2   3   4     2024.21     1968.78     74.44 o 
   3   3   4      742.77      733.87     57.45 o 
   4   3   4    10250.49    10515.55    315.49 o 
   5   3   4     4997.72     5147.48    153.11 o 
   6   3   4     2703.68     2799.25     78.95 o 
   7   3   4     3810.75     3773.48     96.37 o 
   8   3   4     9144.90     9047.01    240.50 o 
   9   3   4     7116.47     6988.05    173.18 o 
  10   3   4     5525.52     5405.62    153.08 o 
  11   3   4      122.87      117.22     22.11 o 
  12   3   4      571.31      566.19     43.70 o 
  13   3   4     1066.26     1073.85     66.22 o 
  14   3   4      524.61      541.68     78.86 o 
  15   3   4     1344.33     1299.65    115.36 o 
  16   3   4      519.61      497.93     90.95 o 
 -16   4   4      447.39      532.86     99.29 o 
 -15   4   4      143.71      170.78    103.25 o 
 -14   4   4      347.55      445.32     83.73 o 
 -13   4   4       98.42       93.10     54.33 o 
 -12   4   4      216.86      298.21     54.29 o 
 -11   4   4     1431.24     1391.43     70.82 o 
 -10   4   4     2197.11     2165.45    108.85 o 
  -9   4   4      235.21      238.62     35.22 o 
  -8   4   4     9199.98     9163.55    277.91 o 
  -7   4   4     1542.22     1490.07     65.78 o 
  -6   4   4      161.92      193.24     26.96 o 
  -5   4   4    12878.54    12194.38    341.11 o 
  -4   4   4       64.95      103.46     19.18 o 
  -3   4   4    29118.37    29804.62    754.65 o 
  -2   4   4    52031.93    49741.54   1404.61 o 
  -1   4   4     7407.23     7294.07    234.81 o 
   0   4   4       23.43       34.50      7.09 o 
   1   4   4     8504.19     8422.37    271.06 o 
   2   4   4    54409.43    53019.34   1547.10 o 
   3   4   4    29239.05    29611.47    900.61 o 
   4   4   4      214.31      226.49     17.50 o 
   5   4   4    13362.54    12529.16    426.60 o 
   6   4   4      156.43      181.62     15.33 o 
   7   4   4     1585.49     1604.73     45.49 o 
   8   4   4     8708.25     8538.85    215.64 o 
   9   4   4      279.92      255.08     19.70 o 
  10   4   4     2347.29     2293.66     71.16 o 
  11   4   4     1421.28     1374.73     55.90 o 
  12   4   4      232.78      252.06     28.50 o 
  13   4   4       69.80       83.00     38.00 o 
  14   4   4      326.49      276.02    101.79 o 
  15   4   4      151.58       49.93     70.92 o 
  16   4   4      468.76      637.04    129.19 o 
 -15   5   4      531.78      603.28     97.22 o 
 -14   5   4      202.75      234.42     77.74 o 
 -13   5   4      600.67      509.49     85.47 o 
 -12   5   4     4311.10     4466.06    204.20 o 
 -11   5   4     1214.37     1272.54     69.04 o 
 -10   5   4     2064.59     2257.28     98.79 o 
  -9   5   4     1675.51     1679.96     78.44 o 
  -8   5   4     9449.30     9490.44    315.68 o 
  -7   5   4     6611.53     6496.13    222.60 o 
  -6   5   4     4581.36     4382.74    163.54 o 
  -5   5   4     2355.54     2373.59     91.64 o 
  -4   5   4      655.10      646.86     48.59 o 
  -3   5   4     2994.68     2872.69     84.48 o 
  -2   5   4     4840.70     4534.38    137.92 o 
  -1   5   4     5841.63     5660.11    167.41 o 
   0   5   4     8211.77     8654.67    241.88 o 
   1   5   4     6284.10     6340.52    209.78 o 
   2   5   4     4479.33     4264.88    139.34 o 
   3   5   4     2518.92     2243.23     83.37 o 
   4   5   4      919.66      927.70     42.33 o 
   5   5   4     2168.58     2262.17     79.43 o 
   6   5   4     4596.62     4481.04    162.94 o 
   7   5   4     6109.00     6108.68    153.18 o 
   8   5   4    10151.23    10275.59    244.09 o 
   9   5   4     1875.88     1834.10     51.79 o 
  10   5   4     1794.40     1740.78     62.05 o 
  11   5   4     1264.26     1283.96     53.54 o 
  12   5   4     4403.49     4383.24    138.88 o 
  13   5   4      794.79      830.57     74.11 o 
  14   5   4      165.37      107.87     67.25 o 
  15   5   4      472.52      400.29    114.51 o 
 -15   6   4      495.99      568.80    100.39 o 
 -14   6   4      123.13      103.65     78.05 o 
 -13   6   4       28.52      141.34     74.04 o 
 -12   6   4      622.75      522.11     79.24 o 
 -11   6   4      178.68      164.29     42.74 o 
 -10   6   4       98.35      146.64     39.40 o 
  -9   6   4      124.61      175.77     35.46 o 
  -8   6   4     1718.55     1706.95     86.86 o 
  -7   6   4     1727.03     1746.97     72.95 o 
  -6   6   4     9602.88     9598.90    346.34 o 
  -5   6   4      608.63      650.55     55.08 o 
  -4   6   4     9279.47     9303.67    306.97 o 
  -3   6   4     1449.22     1524.11     56.68 o 
  -2   6   4    13779.27    13229.06    383.57 o 
  -1   6   4      734.30      701.81     30.85 o 
   0   6   4     5382.44     5232.63    149.79 o 
   1   6   4      794.51      816.92     32.39 o 
   2   6   4    12885.51    12157.02    387.94 o 
   3   6   4     1412.51     1436.97     55.52 o 
   4   6   4     8702.46     8497.10    311.26 o 
   5   6   4      462.99      487.14     57.61 o 
   6   6   4    10033.33    10192.31    243.25 o 
   7   6   4     1735.57     1717.19     46.96 o 
   8   6   4     1802.10     1958.53     58.78 o 
   9   6   4      118.14       93.48     19.92 o 
  10   6   4      135.44      165.12     23.54 o 
  11   6   4      213.83      197.55     28.29 o 
  12   6   4      631.68      573.56     41.90 o 
  13   6   4       14.93       63.02     43.26 o 
  14   6   4       85.50       96.89     89.06 o 
  15   6   4      540.29      547.00    117.44 o 
 -15   7   4       35.67      -58.37     83.70 o 
 -14   7   4       96.08       87.94     82.68 o 
 -13   7   4     1330.71     1353.76    121.79 o 
 -12   7   4     3542.84     3859.52    222.15 o 
 -11   7   4     3082.14     2965.31    158.41 o 
 -10   7   4      258.99      283.58     44.62 o 
  -9   7   4      284.39      273.06     43.73 o 
  -8   7   4     2742.49     2688.34     98.08 o 
  -7   7   4     1823.04     1808.90    101.29 o 
  -6   7   4     2550.10     2520.45    102.92 o 
  -5   7   4     1239.20     1131.91     65.97 o 
  -4   7   4      911.83     1015.98     52.23 o 
  -3   7   4     2042.07     2214.47     78.28 o 
  -2   7   4     4804.96     4953.01    148.72 o 
  -1   7   4     6186.86     6146.67    194.90 o 
   0   7   4      235.43      220.34     18.96 o 
   1   7   4     6325.18     6391.75    179.07 o 
   2   7   4     4505.11     4473.99    134.39 o 
   3   7   4     2032.31     2220.17     62.83 o 
   4   7   4      921.36      972.37     34.88 o 
   5   7   4     1056.79     1024.93     37.75 o 
   6   7   4     2494.91     2441.75     66.37 o 
   7   7   4     2171.71     2117.70     57.88 o 
   8   7   4     2356.62     2340.11     68.94 o 
   9   7   4      205.49      189.88     23.90 o 
  10   7   4      344.01      429.08     33.10 o 
  11   7   4     3256.52     3360.98    118.85 o 
  12   7   4     3624.66     3865.15    180.00 o 
  13   7   4     1504.20     1366.50    102.75 o 
  14   7   4      113.12      233.91     93.96 o 
  15   7   4       25.84       48.94     97.87 o 
 -14   8   4      298.42      252.34    148.27 o 
 -13   8   4      680.78      667.84     96.49 o 
 -12   8   4      100.15      132.12     85.15 o 
 -11   8   4      305.84      224.35    104.55 o 
 -10   8   4      306.70      312.80     51.48 o 
  -9   8   4      385.42      377.39     45.73 o 
  -8   8   4     6390.37     6089.19    205.50 o 
  -7   8   4     4095.56     4138.01    166.66 o 
  -6   8   4      549.47      494.83     45.63 o 
  -5   8   4     6104.74     6070.67    216.55 o 
  -4   8   4     1633.70     1556.82     74.43 o 
  -3   8   4      456.77      499.28     36.18 o 
  -2   8   4    15468.21    15636.94    478.23 o 
  -1   8   4     5082.95     5121.19    170.51 o 
   0   8   4     5232.19     5328.57    168.36 o 
   1   8   4     5631.31     5692.49    170.07 o 
   2   8   4    15661.85    15921.92    439.65 o 
   3   8   4      271.60      279.68     20.74 o 
   4   8   4     1585.13     1640.88     54.87 o 
   5   8   4     5870.64     5980.27    172.69 o 
   6   8   4      658.34      675.05     26.20 o 
   7   8   4     4583.82     4491.45    121.68 o 
   8   8   4     6420.29     6326.39    169.21 o 
   9   8   4      277.96      322.10     27.32 o 
  10   8   4      334.65      240.92     49.56 o 
  11   8   4      325.76      283.83     46.93 o 
  12   8   4       98.58       62.18     45.58 o 
  13   8   4      616.75      616.48    106.68 o 
  14   8   4      362.01      520.57    107.66 o 
 -14   9   4       91.80       79.75     84.03 o 
 -13   9   4       35.46       79.02     78.55 o 
 -12   9   4      292.32      184.87     78.67 o 
 -11   9   4      597.02      623.00    174.65 o 
 -10   9   4     1533.23     1572.36     99.39 o 
  -9   9   4     3839.10     3742.96    139.26 o 
  -8   9   4      803.65      810.22     63.53 o 
  -7   9   4      790.97      822.33     58.84 o 
  -6   9   4     3034.62     2865.43    117.81 o 
  -5   9   4     9951.49     9818.69    354.62 o 
  -4   9   4     1803.48     1794.30     84.67 o 
  -3   9   4     1485.02     1550.93     91.67 o 
  -2   9   4      561.42      551.02     40.02 o 
  -1   9   4     2243.71     2307.39     84.11 o 
   0   9   4     5819.12     5858.46    185.41 o 
   1   9   4     2351.94     2296.59     82.23 o 
   2   9   4      632.23      641.38     48.88 o 
   3   9   4     1154.89     1182.32     59.71 o 
   4   9   4     1880.35     1882.92     68.65 o 
   5   9   4    10247.02    10280.34    248.83 o 
   6   9   4     2854.66     2747.73     89.25 o 
   7   9   4      827.39      841.78     38.89 o 
   8   9   4      916.40      964.36     45.21 o 
   9   9   4     3813.55     3691.17    234.89 o 
  10   9   4     1451.86     1280.04    131.15 o 
  11   9   4      556.12      492.19     87.10 o 
  12   9   4      295.56      168.04     78.79 o 
  13   9   4       48.22        7.83     83.19 o 
  14   9   4       97.11      158.55     96.89 o 
 -13  10   4        0.15       27.42     84.99 o 
 -12  10   4      361.87      323.35     85.74 o 
 -11  10   4       36.14       -5.76     68.84 o 
 -10  10   4      889.55      972.76     77.08 o 
  -9  10   4     1210.69     1419.84    103.49 o 
  -8  10   4      155.26       75.90     45.23 o 
  -7  10   4      146.04      190.21     46.15 o 
  -6  10   4      480.35      591.40     52.67 o 
  -5  10   4     2361.45     2437.52    108.74 o 
  -4  10   4     5042.71     4775.37    178.19 o 
  -3  10   4     1355.93     1215.24    103.81 o 
  -2  10   4      727.57      752.64     43.42 o 
  -1  10   4    10306.55     9734.51    304.96 o 
   0  10   4     3708.75     3616.73    122.88 o 
   1  10   4    10500.16     9944.45    304.30 o 
   2  10   4      658.35      639.50     46.20 o 
   3  10   4     1439.50     1381.99     58.43 o 
   4  10   4     4676.03     4710.75    172.55 o 
   5  10   4     2515.00     2494.18     91.13 o 
   6  10   4      389.96      463.80     34.89 o 
   7  10   4      210.37      296.80     34.38 o 
   8  10   4      178.92      252.51     60.68 o 
   9  10   4      998.65     1036.35    118.42 o 
  10  10   4     1000.90     1064.73    113.53 o 
  11  10   4       29.59       23.49     71.45 o 
  12  10   4      380.51      338.63     92.00 o 
  13  10   4        5.07      -84.17     84.17 o 
 -12  11   4      270.76      290.67    125.27 o 
 -11  11   4      758.48      701.63    137.02 o 
 -10  11   4      310.24      454.14     80.36 o 
  -9  11   4     1861.10     2073.34    192.01 o 
  -8  11   4     1168.92     1196.85    161.25 o 
  -7  11   4      490.71      520.72     65.24 o 
  -6  11   4      320.48      343.82     49.45 o 
  -5  11   4      911.72      885.59     67.37 o 
  -4  11   4      650.67      548.67     54.96 o 
  -3  11   4     1072.02     1006.31     67.67 o 
  -2  11   4      843.22      919.37     65.84 o 
  -1  11   4      862.48      855.67     57.11 o 
   0  11   4     2480.43     2566.48    110.17 o 
   1  11   4      997.19     1016.09     89.34 o 
   2  11   4      823.80      825.97     63.43 o 
   3  11   4     1333.18     1249.09     89.14 o 
   4  11   4      911.16      941.70     48.67 o 
   5  11   4     1221.88     1351.56     78.09 o 
   6  11   4      409.30      423.87     59.28 o 
   7  11   4      586.70      537.05     66.97 o 
   8  11   4     1290.50     1134.22    118.42 o 
   9  11   4     1778.33     1695.90    166.38 o 
  10  11   4      334.23      331.78     88.08 o 
  11  11   4      707.58      730.99    109.61 o 
  12  11   4      253.16      382.67     99.83 o 
 -11  12   4       35.92      -49.91    109.61 o 
 -10  12   4      961.68     1262.43    162.38 o 
  -9  12   4        5.85       67.83     79.00 o 
  -8  12   4      448.53      396.62     84.58 o 
  -7  12   4      180.47       77.22     74.53 o 
  -6  12   4      291.60      277.43     78.59 o 
  -5  12   4     6000.88     5963.77    314.74 o 
  -4  12   4     1806.04     1727.38    109.69 o 
  -3  12   4     1219.11     1223.30     87.68 o 
  -2  12   4      343.43      334.28     57.30 o 
  -1  12   4     1883.92     1717.13    193.45 o 
   0  12   4      133.74      169.77     53.06 o 
   1  12   4     1926.36     1966.67    128.87 o 
   2  12   4      171.52      234.80     55.34 o 
   3  12   4     1223.49     1213.27    177.63 o 
   4  12   4     1783.70     1805.89    101.80 o 
   5  12   4     5822.05     5932.06    253.63 o 
   6  12   4      341.35      527.02     70.61 o 
   7  12   4      236.38      357.23     80.25 o 
   8  12   4      395.19      422.80     88.08 o 
   9  12   4        7.76       65.57     78.30 o 
  10  12   4      944.00      919.88    128.21 o 
  11  12   4       33.87      -83.19     83.19 o 
 -10  13   4      206.87      248.59    128.21 o 
  -9  13   4     1073.40     1204.70    237.82 o 
  -8  13   4      604.40      583.50    100.10 o 
  -7  13   4      710.08      836.99    165.89 o 
  -6  13   4       72.10       91.70     77.54 o 
  -5  13   4      540.12      490.98    130.12 o 
  -4  13   4      186.56      213.66     75.66 o 
  -3  13   4      786.14      701.86     91.95 o 
  -2  13   4      856.96      961.15    270.61 o 
  -1  13   4       99.97      138.69     69.42 o 
   0  13   4     4320.83     4347.06    247.06 o 
   1  13   4       82.06      146.82     70.47 o 
   2  13   4      868.48      924.76    121.36 o 
   3  13   4      642.33      700.37     67.62 o 
   4  13   4      190.59      230.88     51.62 o 
   5  13   4      497.27      541.07     79.15 o 
   6  13   4       85.12      119.18     66.99 o 
   7  13   4      705.42      791.67    115.49 o 
   8  13   4      548.88      647.80    108.64 o 
   9  13   4     1063.68     1098.98    138.98 o 
  10  13   4      255.86      206.51     99.83 o 
  -9  14   4      461.99      410.37    101.85 o 
  -8  14   4       89.56       19.01     88.90 o 
  -7  14   4     1506.72     1285.85    164.91 o 
  -6  14   4      229.73      233.55    173.23 o 
  -5  14   4       75.81      167.30     84.81 o 
  -4  14   4      936.39      875.59    111.47 o 
  -3  14   4      999.86      864.61    109.11 o 
  -2  14   4     2026.32     1687.53    191.34 o 
  -1  14   4     1384.56     1268.65    310.20 o 
   0  14   4      193.64      221.18     79.44 o 
   1  14   4     1401.98     1535.91    126.96 o 
   2  14   4     2399.53     2399.45    136.34 o 
   3  14   4      931.74      941.80    110.59 o 
   4  14   4      909.17      884.54    103.66 o 
   5  14   4       55.62       31.83     90.04 o 
   6  14   4      220.06      301.44     99.83 o 
   7  14   4     1476.74     1381.83    160.51 o 
   8  14   4      108.33       71.45     95.91 o 
   9  14   4      497.53      373.86    114.51 o 
  -8  15   4     1023.71      902.01    131.82 o 
  -7  15   4      133.43      217.51    101.15 o 
  -6  15   4      231.86      318.80     99.47 o 
  -5  15   4       30.17      109.16     91.96 o 
  -4  15   4     1038.96      841.06    153.17 o 
  -3  15   4      555.74      656.32    107.66 o 
  -2  15   4      300.36      386.23     99.26 o 
  -1  15   4      355.00      441.56     96.08 o 
   0  15   4       23.94       45.66     84.42 o 
   1  15   4      293.01      476.20     97.51 o 
   2  15   4      289.70      299.97     88.23 o 
   3  15   4      588.35      482.87     94.89 o 
   4  15   4      979.55     1084.33    117.68 o 
   5  15   4       32.02      -37.19     96.89 o 
   6  15   4      188.96      232.93    111.57 o 
   7  15   4      126.38      287.74    114.51 o 
   8  15   4      849.53      988.39    151.70 o 
  -6  16   4      281.84      169.68    102.46 o 
  -5  16   4      311.93      343.58    109.72 o 
  -4  16   4      200.62      201.53    149.25 o 
  -3  16   4       55.86      -89.58     89.58 o 
  -2  16   4     1488.87     1416.13    146.02 o 
  -1  16   4      186.76      151.28     96.16 o 
   0  16   4      195.69      175.46    103.25 o 
   1  16   4      158.44       76.28     89.77 o 
   2  16   4     1419.86     1640.74    149.73 o 
   3  16   4       30.18       69.79     89.15 o 
   4  16   4      173.43       66.55    119.40 o 
   5  16   4      291.34      280.89    127.23 o 
   6  16   4      331.91      369.95    132.12 o 
  -2  17   4      278.77      393.23    119.35 o 
  -1  17   4       96.54      100.65    100.86 o 
   0  17   4       55.83      -11.71     99.63 o 
   1  17   4       75.87      -34.72    139.47 o 
   2  17   4      307.22      207.24    108.41 o 
   1   0   5     8398.33     8611.57    219.50 o 
   2   0   5    14029.33    13978.09    480.61 o 
   3   0   5      930.12      957.43     30.53 o 
   4   0   5     5636.29     5494.00    143.64 o 
   5   0   5    17357.09    16870.02    410.28 o 
   6   0   5     8448.47     7988.60    211.07 o 
   7   0   5      112.45       96.27     16.30 o 
   8   0   5     9402.90     9185.91    261.46 o 
   9   0   5     4562.31     4588.88    149.66 o 
  10   0   5     3256.13     3069.43    108.47 o 
  11   0   5     3724.63     3772.38    200.47 o 
  12   0   5      614.02      627.59     60.57 o 
  13   0   5     1453.14     1630.78    154.18 o 
  14   0   5       63.36        8.59     51.04 o 
  15   0   5     1007.94     1061.48    242.72 o 
  16   0   5      189.84       75.96     81.10 o 
 -16   1   5        8.46       19.20     81.05 o 
 -15   1   5     1481.70     1592.05    107.53 o 
 -14   1   5      100.13       89.38     56.03 o 
 -13   1   5      920.17      831.62     72.51 o 
 -12   1   5      432.98      574.84     70.90 o 
 -11   1   5     2488.01     2594.12    101.05 o 
 -10   1   5      484.98      545.67     34.43 o 
  -9   1   5     1725.78     1863.77     63.48 o 
  -8   1   5      573.00      521.13     30.74 o 
  -7   1   5     1036.34     1045.65     71.89 o 
  -6   1   5     1322.68     1387.61     44.29 o 
  -5   1   5    29385.86    29006.95    748.74 o 
  -4   1   5      478.11      539.89     28.68 o 
  -3   1   5    11534.79    11581.81    280.93 o 
  -2   1   5    10774.20    10957.72    267.06 o 
  -1   1   5    73637.98    66112.81   1666.16 o 
   0   1   5     5977.65     5726.29    148.54 o 
   1   1   5    73676.48    66001.79   1806.68 o 
   2   1   5    11432.70    11392.87    374.69 o 
   3   1   5    12362.59    11964.36    546.29 o 
   4   1   5      579.89      640.01     37.86 o 
   5   1   5    31921.72    30576.61   1151.01 o 
   6   1   5     1167.20     1135.85     37.38 o 
   7   1   5      687.89      695.51     32.20 o 
   8   1   5      801.46      788.10     32.95 o 
   9   1   5     1777.62     1901.47     66.55 o 
  10   1   5      517.54      548.53     34.48 o 
  11   1   5     2268.06     2418.98    137.99 o 
  12   1   5      419.83      453.30     55.93 o 
  13   1   5      916.69      895.55     70.98 o 
  14   1   5       87.00      192.91     59.08 o 
  15   1   5     1582.33     1619.89    126.82 o 
  16   1   5        9.67      119.57     79.36 o 
 -16   2   5      474.03      453.47     94.84 o 
 -15   2   5      470.40      419.79     85.47 o 
 -14   2   5      268.49      275.86     62.18 o 
 -13   2   5     1489.04     1455.49    174.89 o 
 -12   2   5      617.18      530.54     60.94 o 
 -11   2   5      924.11      949.30     59.75 o 
 -10   2   5      608.90      671.51     46.20 o 
  -9   2   5     4978.66     5026.33    152.47 o 
  -8   2   5     4782.51     4784.78    146.68 o 
  -7   2   5     1162.85     1159.36     46.35 o 
  -6   2   5     3427.93     3269.82     94.84 o 
  -5   2   5    23438.53    22930.00    631.87 o 
  -4   2   5     3261.36     3385.96     86.75 o 
  -3   2   5      183.45      217.23     14.74 o 
  -2   2   5     5141.35     5154.50    141.90 o 
  -1   2   5     2474.19     2596.21     70.36 o 
   0   2   5    26179.86    25776.03    880.48 o 
   1   2   5     2561.31     2686.03     84.92 o 
   2   2   5     5935.62     5936.32    186.45 o 
   3   2   5      259.00      328.10     25.85 o 
   4   2   5     2806.27     2840.26    101.60 o 
   5   2   5    23271.77    22771.61    706.30 o 
   6   2   5     3106.18     2943.83     84.77 o 
   7   2   5     1167.26     1121.97     33.39 o 
   8   2   5     5033.32     4946.14    123.68 o 
   9   2   5     4959.48     5082.91    147.89 o 
  10   2   5      484.83      588.20     35.14 o 
  11   2   5     1177.32     1244.61     81.09 o 
  12   2   5      592.29      551.82     51.53 o 
  13   2   5     1570.85     1549.34    107.19 o 
  14   2   5      263.57      264.34     59.54 o 
  15   2   5      493.92      458.42    162.90 o 
  16   2   5      474.02      467.89     90.56 o 
 -16   3   5       50.38       31.94     84.42 o 
 -15   3   5      174.07      173.66     76.09 o 
 -14   3   5       93.68       33.89     69.55 o 
 -13   3   5      635.22      599.34     68.16 o 
 -12   3   5     2054.14     2044.04    121.63 o 
 -11   3   5      675.25      774.57     52.29 o 
 -10   3   5     2744.21     2622.28    111.74 o 
  -9   3   5     1317.03     1376.89     61.54 o 
  -8   3   5     4410.67     4518.72    134.26 o 
  -7   3   5     1469.08     1414.88     53.17 o 
  -6   3   5      299.66      298.08     25.52 o 
  -5   3   5     9195.00     9209.95    270.01 o 
  -4   3   5     4079.22     4047.95    100.97 o 
  -3   3   5     1264.69     1294.69     37.86 o 
  -2   3   5    11462.14    10979.78    269.84 o 
  -1   3   5    13170.51    13198.26    340.55 o 
   0   3   5     9407.77     9468.75    289.78 o 
   1   3   5    14241.09    13896.58    649.86 o 
   2   3   5    10031.88     9497.33    411.43 o 
   3   3   5     1073.28     1027.28     45.82 o 
   4   3   5     3894.13     3946.37    115.49 o 
   5   3   5     8444.90     8351.64    306.59 o 
   6   3   5      326.13      290.23     22.35 o 
   7   3   5     1270.57     1262.44     47.37 o 
   8   3   5     4350.44     4308.35    111.49 o 
   9   3   5     1578.36     1607.89     47.79 o 
  10   3   5     3150.13     3123.68     87.87 o 
  11   3   5      508.16      565.97     30.64 o 
  12   3   5     1734.30     1768.64     87.64 o 
  13   3   5      536.58      549.39     59.11 o 
  14   3   5      103.57      133.30     64.08 o 
  15   3   5      161.11      112.69     71.49 o 
  16   3   5       64.85      171.27    106.68 o 
 -15   4   5      353.74      393.94     87.20 o 
 -14   4   5       10.99        1.68     77.81 o 
 -13   4   5      238.76      255.88     71.93 o 
 -12   4   5     2304.86     2236.45    118.15 o 
 -11   4   5      534.66      584.75     51.92 o 
 -10   4   5      464.27      425.21     46.98 o 
  -9   4   5     4747.19     4808.24    160.80 o 
  -8   4   5     9906.32     9766.55    304.13 o 
  -7   4   5     4619.62     4504.62    129.73 o 
  -6   4   5      807.37      838.06     44.46 o 
  -5   4   5    17073.12    17125.83    486.19 o 
  -4   4   5     1958.06     2034.65     57.59 o 
  -3   4   5     2237.28     2137.94     62.79 o 
  -2   4   5    13221.52    12915.95    329.29 o 
  -1   4   5      331.59      326.53     17.93 o 
   0   4   5     2429.48     2198.60     70.25 o 
   1   4   5      339.34      356.63     27.26 o 
   2   4   5    13004.87    12715.34    443.71 o 
   3   4   5     2428.38     2286.01     91.67 o 
   4   4   5     1719.33     1705.33     75.09 o 
   5   4   5    17889.57    18274.44    490.77 o 
   6   4   5      970.07     1019.20     42.38 o 
   7   4   5     4130.23     4022.38    126.71 o 
   8   4   5     9868.85     9526.45    236.10 o 
   9   4   5     4669.99     4619.31    129.06 o 
  10   4   5      745.77      859.07     34.30 o 
  11   4   5      469.59      448.67     30.61 o 
  12   4   5     2065.29     2008.60     80.47 o 
  13   4   5      263.42      278.70     49.55 o 
  14   4   5        1.93      -58.08     58.08 o 
  15   4   5      385.87      395.40    103.74 o 
 -15   5   5      176.84      168.68     85.47 o 
 -14   5   5      116.48      181.55     79.59 o 
 -13   5   5      214.25      152.68     70.91 o 
 -12   5   5     2376.95     2556.26    164.01 o 
 -11   5   5       28.65       58.04     42.82 o 
 -10   5   5     1754.16     1869.13     79.69 o 
  -9   5   5     1604.51     1491.57     81.91 o 
  -8   5   5     3509.50     3447.79    123.24 o 
  -7   5   5      959.67      919.91     55.44 o 
  -6   5   5     1907.51     1915.65     72.02 o 
  -5   5   5     1586.29     1605.43     69.54 o 
  -4   5   5     2311.14     2232.99     85.52 o 
  -3   5   5      545.53      556.46     27.82 o 
  -2   5   5    28364.38    27722.29    745.65 o 
  -1   5   5     3029.92     3092.36    102.02 o 
   0   5   5    38048.77    36666.39   1007.75 o 
   1   5   5     3228.48     3344.34    119.48 o 
   2   5   5    27369.32    26076.86    926.25 o 
   3   5   5      560.62      565.86     28.67 o 
   4   5   5     2782.77     2863.65     86.82 o 
   5   5   5     1506.73     1533.93     66.40 o 
   6   5   5     1676.66     1687.23     59.96 o 
   7   5   5      999.32     1076.65     42.34 o 
   8   5   5     3427.85     3405.19     96.13 o 
   9   5   5     1405.71     1358.79     57.04 o 
  10   5   5     1531.50     1574.06     92.42 o 
  11   5   5       29.64       25.78     23.29 o 
  12   5   5     2496.96     2610.74     98.79 o 
  13   5   5      180.08      187.87    114.51 o 
  14   5   5      109.42      133.10     83.19 o 
  15   5   5      215.75      211.40     98.85 o 
 -15   6   5      207.95      240.59    120.87 o 
 -14   6   5      188.73      192.31     83.73 o 
 -13   6   5      251.86      155.01     76.09 o 
 -12   6   5     3008.16     3092.24    185.45 o 
 -11   6   5      345.58      425.44     94.26 o 
 -10   6   5     1658.56     1650.99    100.91 o 
  -9   6   5     1078.83     1121.57     66.01 o 
  -8   6   5     6313.78     6195.32    223.27 o 
  -7   6   5     3146.18     3317.77    103.83 o 
  -6   6   5     4899.01     4753.59    181.52 o 
  -5   6   5     2834.60     2755.61    114.01 o 
  -4   6   5     1718.18     1774.99     64.00 o 
  -3   6   5    14323.53    14740.89    452.50 o 
  -2   6   5     5675.26     5656.71    178.55 o 
  -1   6   5      863.81      749.08     30.62 o 
   0   6   5      560.36      539.57     25.06 o 
   1   6   5      721.20      663.84     26.97 o 
   2   6   5     5884.81     5824.47    205.86 o 
   3   6   5    14873.34    15304.21    518.90 o 
   4   6   5     1546.26     1590.71     62.73 o 
   5   6   5     3020.73     3111.66    114.01 o 
   6   6   5     5172.65     5141.64    160.78 o 
   7   6   5     2496.57     2483.91     95.51 o 
   8   6   5     6056.16     6097.93    152.17 o 
   9   6   5     1298.23     1434.28     47.98 o 
  10   6   5     1622.52     1547.33     55.02 o 
  11   6   5      421.32      431.01     35.75 o 
  12   6   5     2990.21     2958.51    123.68 o 
  13   6   5      262.71      226.08     79.27 o 
  14   6   5      217.94      197.70     90.04 o 
  15   6   5      207.88      199.66     97.87 o 
 -14   7   5      164.12      189.34     86.47 o 
 -13   7   5      161.94      107.58     83.68 o 
 -12   7   5      518.25      446.04     80.89 o 
 -11   7   5       66.11       42.77     53.80 o 
 -10   7   5     1131.57     1134.15     68.17 o 
  -9   7   5      268.62      201.95     44.73 o 
  -8   7   5     2401.63     2287.80     87.11 o 
  -7   7   5     2497.56     2484.21    100.80 o 
  -6   7   5     2740.81     2722.76    114.88 o 
  -5   7   5     3298.07     3316.40    125.98 o 
  -4   7   5     1675.10     1632.80     69.73 o 
  -3   7   5      339.37      341.24     27.43 o 
  -2   7   5    15791.95    15988.37    465.53 o 
  -1   7   5       44.27       54.53     17.33 o 
   0   7   5     3016.75     2963.63     90.48 o 
   1   7   5      148.34      188.96     22.55 o 
   2   7   5    15231.74    14928.73    426.94 o 
   3   7   5      308.23      314.17     30.50 o 
   4   7   5     1331.46     1416.89     77.31 o 
   5   7   5     3150.84     3159.28    108.54 o 
   6   7   5     3028.26     2988.56    134.16 o 
   7   7   5     2306.20     2188.88     61.48 o 
   8   7   5     1964.11     1876.39     65.30 o 
   9   7   5      271.32      288.58     24.28 o 
  10   7   5     1140.77     1196.08     50.37 o 
  11   7   5       89.92      100.05     32.60 o 
  12   7   5      544.46      560.25     54.36 o 
  13   7   5      201.94      145.83     79.27 o 
  14   7   5      171.02      138.00     90.04 o 
 -14   8   5        2.58      -54.22     91.02 o 
 -13   8   5      377.34      491.97     89.68 o 
 -12   8   5     1687.66     1731.55    134.24 o 
 -11   8   5      292.00      327.47     63.83 o 
 -10   8   5      311.02      240.73     58.22 o 
  -9   8   5      449.95      522.68     50.17 o 
  -8   8   5     1650.09     1736.24     78.90 o 
  -7   8   5      765.57      705.18     53.03 o 
  -6   8   5     5683.23     5687.39    201.91 o 
  -5   8   5     7538.92     7546.02    270.27 o 
  -4   8   5     1250.08     1252.68     62.00 o 
  -3   8   5     4421.76     4511.95    137.80 o 
  -2   8   5      425.94      420.57     31.28 o 
  -1   8   5      511.87      515.73     33.21 o 
   0   8   5      455.37      466.50     27.46 o 
   1   8   5      636.49      634.33     33.62 o 
   2   8   5      498.26      490.74     30.25 o 
   3   8   5     3982.51     3931.59    122.26 o 
   4   8   5     1133.51     1109.68     41.42 o 
   5   8   5     7748.85     7685.41    216.17 o 
   6   8   5     5401.75     5357.15    157.85 o 
   7   8   5      582.33      600.53     32.18 o 
   8   8   5     1627.29     1651.66     64.20 o 
   9   8   5      409.62      507.63     39.53 o 
  10   8   5      206.26      207.19     38.05 o 
  11   8   5      313.18      393.88     49.15 o 
  12   8   5     1722.69     1760.61    150.23 o 
  13   8   5      350.06      376.80     92.00 o 
  14   8   5        1.17      124.30     88.08 o 
 -13   9   5      137.94      112.04     84.40 o 
 -12   9   5     1154.73     1142.47    115.47 o 
 -11   9   5       81.58       63.98     61.44 o 
 -10   9   5      812.17      808.83     78.00 o 
  -9   9   5      135.11      121.05     48.65 o 
  -8   9   5     1341.57     1429.78     78.99 o 
  -7   9   5     1444.23     1533.01    126.97 o 
  -6   9   5     2210.75     2246.05    156.65 o 
  -5   9   5     4015.90     4114.65    153.37 o 
  -4   9   5     2934.35     2820.36    123.38 o 
  -3   9   5     1539.44     1533.31     70.08 o 
  -2   9   5     3863.31     3944.28    130.77 o 
  -1   9   5     7846.55     8115.52    249.90 o 
   0   9   5      474.47      457.33     33.00 o 
   1   9   5     7733.17     7931.51    248.33 o 
   2   9   5     3834.52     3859.70    117.82 o 
   3   9   5     1910.00     1977.23     73.09 o 
   4   9   5     3206.10     3187.29    104.86 o 
   5   9   5     3715.18     3874.50    118.51 o 
   6   9   5     2251.59     2200.75     73.44 o 
   7   9   5     1486.72     1482.27     55.52 o 
   8   9   5     1382.15     1295.30     62.29 o 
   9   9   5      164.46      162.00     36.07 o 
  10   9   5      764.38      709.33     56.47 o 
  11   9   5       54.19       85.86     69.00 o 
  12   9   5     1187.43     1249.70    130.17 o 
  13   9   5      133.49       69.49     84.17 o 
 -13  10   5      202.87      263.01     92.54 o 
 -12  10   5      348.85      428.45     91.07 o 
 -11  10   5      216.95      237.51     79.22 o 
 -10  10   5       75.29      129.91     54.56 o 
  -9  10   5     3222.37     3426.58    147.24 o 
  -8  10   5      468.94      472.95     63.44 o 
  -7  10   5     1131.37     1223.33     72.73 o 
  -6  10   5     1473.39     1778.03    103.69 o 
  -5  10   5     4852.73     4888.41    190.59 o 
  -4  10   5     3347.26     3500.06    137.02 o 
  -3  10   5      666.19      697.52     51.14 o 
  -2  10   5      135.02      129.94     35.45 o 
  -1  10   5      394.73      389.52     38.07 o 
   0  10   5     6928.98     6903.83    218.35 o 
   1  10   5      503.40      506.98     34.31 o 
   2  10   5      150.03      138.09     32.62 o 
   3  10   5      558.04      494.42     38.79 o 
   4  10   5     3194.26     3273.86    128.01 o 
   5  10   5     5166.87     5180.98    183.38 o 
   6  10   5     1374.75     1452.64     62.87 o 
   7  10   5     1046.14     1021.81     54.90 o 
   8  10   5      490.78      524.49     71.45 o 
   9  10   5     3235.29     3225.51    246.63 o 
  10  10   5       67.06       64.59     64.59 o 
  11  10   5      174.33      144.85     75.36 o 
  12  10   5      381.14      315.14     90.04 o 
  13  10   5      206.89      215.31     92.98 o 
 -12  11   5      549.01      488.37    136.04 o 
 -11  11   5      346.40      469.99     88.23 o 
 -10  11   5      482.77      523.48     71.99 o 
  -9  11   5      218.79      326.94     67.10 o 
  -8  11   5       13.53       31.28     55.58 o 
  -7  11   5      490.52      507.99     64.52 o 
  -6  11   5      299.56      348.43     62.98 o 
  -5  11   5     3462.46     3513.00    153.40 o 
  -4  11   5     1322.91     1371.52     80.36 o 
  -3  11   5     1234.47     1093.81     68.96 o 
  -2  11   5      155.98       86.17     44.36 o 
  -1  11   5     4799.77     4677.57    174.07 o 
   0  11   5      244.95      211.43     38.81 o 
   1  11   5     4433.46     4456.61    171.61 o 
   2  11   5      177.97      225.72     34.94 o 
   3  11   5     1377.89     1407.48    129.24 o 
   4  11   5     1150.55     1231.01     65.40 o 
   5  11   5     3792.62     3962.93    131.79 o 
   6  11   5      250.76      236.40     54.32 o 
   7  11   5      467.03      434.54     75.36 o 
   8  11   5       15.49       33.28     59.70 o 
   9  11   5      268.03      275.99     75.36 o 
  10  11   5      506.61      580.27     92.98 o 
  11  11   5      286.20      282.84     88.08 o 
  12  11   5      582.58      634.10    106.68 o 
 -11  12   5       94.04       92.98    120.38 o 
 -10  12   5       63.85      179.01     78.93 o 
  -9  12   5     1759.76     1748.08    147.11 o 
  -8  12   5     1450.77     1402.90    129.03 o 
  -7  12   5      154.96      163.86     58.63 o 
  -6  12   5      132.56      121.16     84.15 o 
  -5  12   5      458.80      486.83     65.45 o 
  -4  12   5      684.36      637.33     67.27 o 
  -3  12   5      278.65      287.12     55.15 o 
  -2  12   5     1514.68     1622.04    124.90 o 
  -1  12   5      663.55      643.08     92.67 o 
   0  12   5     3114.00     3019.29    185.08 o 
   1  12   5      523.91      562.22    148.22 o 
   2  12   5     1489.25     1650.54    120.95 o 
   3  12   5      373.38      392.31     64.66 o 
   4  12   5      664.81      706.37     78.01 o 
   5  12   5      512.44      510.55     70.25 o 
   6  12   5      243.17      245.65     73.40 o 
   7  12   5      193.97      173.23     72.42 o 
   8  12   5     1431.76     1474.71    141.91 o 
   9  12   5     1800.86     1781.04    164.42 o 
  10  12   5       54.42      160.51     82.21 o 
  11  12   5       72.86       71.45     85.15 o 
 -10  13   5      457.19      279.32    101.24 o 
  -9  13   5      723.22      525.76    103.94 o 
  -8  13   5       16.50       -5.48     84.01 o 
  -7  13   5      694.09      552.73     98.66 o 
  -6  13   5      262.90      309.27     88.47 o 
  -5  13   5     1353.62     1305.60    159.53 o 
  -4  13   5       36.07        6.88    111.57 o 
  -3  13   5      525.54      641.25    114.51 o 
  -2  13   5     2186.39     2060.70    153.95 o 
  -1  13   5     3765.22     3774.01    392.90 o 
   0  13   5      115.00      146.17     70.55 o 
   1  13   5     3787.59     3837.88    220.68 o 
   2  13   5     2207.86     2262.07    151.45 o 
   3  13   5      433.16      357.76     75.36 o 
   4  13   5       18.06       71.73     62.27 o 
   5  13   5     1335.49     1440.26    284.75 o 
   6  13   5      292.89      399.31     90.04 o 
   7  13   5      647.45      511.76     99.83 o 
   8  13   5       25.17      119.40     82.21 o 
   9  13   5      769.35      653.68    110.59 o 
  10  13   5      514.74      573.42    108.64 o 
  -9  14   5      955.22     1318.69    138.92 o 
  -8  14   5     1054.47     1259.31    138.49 o 
  -7  14   5       39.33      104.72     91.10 o 
  -6  14   5      971.64     1057.25    213.36 o 
  -5  14   5       24.48       -9.33     81.52 o 
  -4  14   5     1042.83      821.06    109.91 o 
  -3  14   5     1590.64     1441.77    130.53 o 
  -2  14   5      265.64      227.84    127.72 o 
  -1  14   5       65.38       94.70     74.50 o 
   0  14   5      274.92      319.62     88.57 o 
   1  14   5       54.53       93.29     76.78 o 
   2  14   5      236.20      131.06    138.49 o 
   3  14   5     1595.78     1418.11    124.28 o 
   4  14   5     1053.76     1112.34    107.43 o 
   5  14   5       30.00      168.34     94.93 o 
   6  14   5     1120.28      966.86    133.10 o 
   7  14   5       50.43       83.19     92.98 o 
   8  14   5      953.05     1087.24    147.78 o 
   9  14   5      948.12      942.39    143.87 o 
  -7  15   5      819.11      983.91    126.88 o 
  -6  15   5      227.25      279.47     98.09 o 
  -5  15   5      284.18      262.17     95.53 o 
  -4  15   5      106.66      160.05     87.99 o 
  -3  15   5      224.54      202.81     91.15 o 
  -2  15   5     1691.93     1378.99    134.94 o 
  -1  15   5      504.71      561.44    100.86 o 
   0  15   5        0.44       -9.95     79.75 o 
   1  15   5      417.26      370.35     93.40 o 
   2  15   5     1536.45     1449.65    132.13 o 
   3  15   5      241.01      291.71     85.21 o 
   4  15   5       76.85       88.08    109.61 o 
   5  15   5      275.39      213.36    109.61 o 
   6  15   5      224.09      244.68    109.61 o 
   7  15   5      822.70      827.88    144.85 o 
  -5  16   5      134.36      -12.22     96.69 o 
  -4  16   5      444.37      594.76    112.26 o 
  -3  16   5     1380.31     1570.62    386.54 o 
  -2  16   5       92.07      178.79     96.39 o 
  -1  16   5       84.43      -47.77     89.62 o 
   0  16   5       28.10       93.26     92.73 o 
   1  16   5       86.26      116.52     90.29 o 
   2  16   5       87.23      205.88    115.49 o 
   3  16   5     1321.72     1200.77    184.97 o 
   4  16   5      388.91      239.78    127.23 o 
   5  16   5      141.09      166.38    123.32 o 
  -1  17   5       53.92      115.17    103.00 o 
   0  17   5      181.62      186.25    106.51 o 
   1  17   5       53.65       58.61    102.39 o 
   0   0   6     8578.33     8693.95    341.90 o 
   1   0   6    21699.18    21818.14    552.55 o 
   2   0   6      238.14      223.67     14.81 o 
   3   0   6    18203.86    18189.76    508.90 o 
   4   0   6      609.42      677.44     31.65 o 
   5   0   6       78.06       72.34      9.49 o 
   6   0   6     2271.08     2311.58     67.76 o 
   7   0   6     4464.93     4163.77    124.83 o 
   8   0   6     4273.62     4279.45    137.98 o 
   9   0   6     7286.97     7265.68    227.82 o 
  10   0   6     3450.29     3332.42    115.91 o 
  11   0   6      635.18      631.19     54.53 o 
  12   0   6       61.33      -40.26     43.73 o 
  13   0   6      118.09       83.23     56.76 o 
  14   0   6       11.61       14.69     53.09 o 
  15   0   6      592.92      524.26     70.18 o 
  16   0   6        0.89       -5.29     79.06 o 
 -16   1   6      398.75      197.73    154.63 o 
 -15   1   6      400.14      475.14    136.48 o 
 -14   1   6      141.88      205.26     72.14 o 
 -13   1   6     1139.73     1148.85     83.94 o 
 -12   1   6      604.57      641.27     60.90 o 
 -11   1   6      590.40      595.32     47.48 o 
 -10   1   6     3846.96     4101.09    132.65 o 
  -9   1   6    10810.03    10782.15    284.98 o 
  -8   1   6     2177.46     2036.27     67.72 o 
  -7   1   6      132.46      135.56     19.20 o 
  -6   1   6      856.90      817.31     31.81 o 
  -5   1   6     1950.38     2009.99     66.72 o 
  -4   1   6     5778.05     5845.38    151.17 o 
  -3   1   6     8105.79     8255.96    202.64 o 
  -2   1   6    13414.30    13286.84    358.88 o 
  -1   1   6     1330.09     1354.20     35.26 o 
   0   1   6     8205.56     8058.11    206.31 o 
   1   1   6      907.30      884.56     70.33 o 
   2   1   6    14947.44    15037.87    469.29 o 
   3   1   6     9176.92     8793.03    414.68 o 
   4   1   6     5328.52     5052.22    272.96 o 
   5   1   6     2749.03     2933.95    131.93 o 
   6   1   6      950.99      919.74     37.74 o 
   7   1   6      242.11      251.01     17.46 o 
   8   1   6     2409.67     2244.47     71.09 o 
   9   1   6    11106.17    10927.58    306.86 o 
  10   1   6     4289.94     4328.77    129.69 o 
  11   1   6      697.80      699.61     56.91 o 
  12   1   6      552.78      493.76     56.48 o 
  13   1   6     1127.33     1186.17     82.34 o 
  14   1   6      178.59      260.03     55.69 o 
  15   1   6      451.85      564.45     88.52 o 
  16   1   6      411.10      257.40    110.59 o 
 -16   2   6      634.61      739.02    193.78 o 
 -15   2   6      130.85      187.82     78.05 o 
 -14   2   6      361.35      358.67     95.91 o 
 -13   2   6      406.27      472.77     64.59 o 
 -12   2   6       88.80       49.34     47.27 o 
 -11   2   6       83.48       62.59     35.72 o 
 -10   2   6      678.60      710.78     47.81 o 
  -9   2   6      151.69      119.82     27.77 o 
  -8   2   6      172.82      106.77     24.59 o 
  -7   2   6     2435.91     2446.05     81.57 o 
  -6   2   6     3715.62     3831.24    110.86 o 
  -5   2   6    20724.95    20701.64    546.79 o 
  -4   2   6      455.55      486.23     21.74 o 
  -3   2   6     9815.25    10138.31    250.87 o 
  -2   2   6    22749.50    22616.32    525.62 o 
  -1   2   6     5698.87     5621.45    160.44 o 
   0   2   6    17909.77    17473.43    444.14 o 
   1   2   6     5776.91     5760.72    177.42 o 
   2   2   6    21754.57    21465.05    672.10 o 
   3   2   6     8456.65     8878.15    382.37 o 
   4   2   6      540.38      580.56     24.75 o 
   5   2   6    22298.66    22216.82    829.90 o 
   6   2   6     3263.79     3347.99    157.09 o 
   7   2   6     2532.30     2476.43     69.17 o 
   8   2   6      115.19       58.61     16.31 o 
   9   2   6      174.42      162.75     21.90 o 
  10   2   6      621.71      581.46     35.01 o 
  11   2   6       82.18       96.76     33.89 o 
  12   2   6      154.02      164.74     39.18 o 
  13   2   6      450.30      433.26     58.59 o 
  14   2   6      352.18      417.76     59.54 o 
  15   2   6      118.55      157.55     73.13 o 
  16   2   6      621.39      552.87    124.30 o 
 -15   3   6       56.40      176.06     81.52 o 
 -14   3   6      355.08      384.84     80.93 o 
 -13   3   6     2742.48     2593.72    268.60 o 
 -12   3   6     5378.67     5431.12    238.63 o 
 -11   3   6     1309.12     1325.72     93.64 o 
 -10   3   6     1335.24     1290.20     82.80 o 
  -9   3   6     1190.55     1211.34     85.06 o 
  -8   3   6     1187.09     1348.19     68.56 o 
  -7   3   6     4904.15     4989.33    154.14 o 
  -6   3   6     5932.99     5889.81    180.97 o 
  -5   3   6     4378.16     4456.05    116.43 o 
  -4   3   6     1448.50     1474.73     45.10 o 
  -3   3   6     3590.14     3574.46     87.94 o 
  -2   3   6     6827.82     7311.46    196.96 o 
  -1   3   6    11074.74    11344.83    289.40 o 
   0   3   6      111.43       79.12     15.25 o 
   1   3   6    10541.65    11177.15    457.71 o 
   2   3   6     7759.87     8321.72    302.61 o 
   3   3   6     2833.88     2750.01    102.48 o 
   4   3   6     1603.51     1673.88     77.23 o 
   5   3   6     3848.01     3823.27    151.57 o 
   6   3   6     5609.72     5580.63    183.47 o 
   7   3   6     5181.94     5268.43    141.18 o 
   8   3   6      970.34      936.85     31.95 o 
   9   3   6     1144.39     1174.62     37.24 o 
  10   3   6     1411.29     1383.22     65.86 o 
  11   3   6     1106.04     1040.84     54.12 o 
  12   3   6     5044.75     5351.22    231.10 o 
  13   3   6     2766.57     2633.54    133.57 o 
  14   3   6      413.23      276.73     68.70 o 
  15   3   6       67.52       97.87     92.00 o 
 -15   4   6       84.06       34.29     80.93 o 
 -14   4   6       65.85       62.26     73.51 o 
 -13   4   6       62.43      100.15     68.65 o 
 -12   4   6        8.39        6.97     65.08 o 
 -11   4   6      448.70      443.30     98.86 o 
 -10   4   6      124.64      165.38     38.36 o 
  -9   4   6     3422.42     3330.44    118.59 o 
  -8   4   6     2353.43     2472.24     86.39 o 
  -7   4   6     1312.13     1300.60     63.80 o 
  -6   4   6    11830.21    11703.21    363.46 o 
  -5   4   6     5849.01     5938.81    153.89 o 
  -4   4   6    13945.78    13992.75    352.94 o 
  -3   4   6     2302.73     2253.22     71.94 o 
  -2   4   6     7990.17     7800.54    202.54 o 
  -1   4   6    11584.18    12350.89    344.90 o 
   0   4   6      184.41      190.39     11.53 o 
   1   4   6    11889.34    12542.89    489.12 o 
   2   4   6     8184.51     7738.69    320.01 o 
   3   4   6     2995.45     2937.97     85.99 o 
   4   4   6    13225.62    13324.66    419.94 o 
   5   4   6     5135.28     5489.24    180.38 o 
   6   4   6    12183.72    12202.96    414.08 o 
   7   4   6     1488.01     1439.97     57.05 o 
   8   4   6     2524.72     2428.99     65.50 o 
   9   4   6     3296.25     3096.52     84.08 o 
  10   4   6       86.66       88.81     17.71 o 
  11   4   6      509.87      552.16     29.08 o 
  12   4   6       16.70       25.33     61.39 o 
  13   4   6       78.37       95.58     44.76 o 
  14   4   6       56.69      -74.38     74.38 o 
  15   4   6       49.31      122.34     88.08 o 
 -15   5   6      455.48      416.56    123.76 o 
 -14   5   6      238.23      213.36     79.59 o 
 -13   5   6     1222.45     1387.92    224.56 o 
 -12   5   6      698.83      677.26     87.76 o 
 -11   5   6      404.23      358.33     53.48 o 
 -10   5   6      243.11      255.63     43.70 o 
  -9   5   6      556.53      571.55     47.16 o 
  -8   5   6     5849.79     5883.90    202.42 o 
  -7   5   6      836.96      718.74     55.94 o 
  -6   5   6    10460.52    10320.42    331.67 o 
  -5   5   6     1936.71     1961.56     82.67 o 
  -4   5   6     5775.58     5784.31    164.35 o 
  -3   5   6     1305.57     1323.96     57.91 o 
  -2   5   6     1321.62     1374.97     49.85 o 
  -1   5   6    13779.01    13920.24    384.83 o 
   0   5   6      372.47      338.30     22.38 o 
   1   5   6    13708.63    13708.47    479.24 o 
   2   5   6     1431.42     1554.93     64.38 o 
   3   5   6      901.72      888.43     51.22 o 
   4   5   6     5505.69     5482.02    201.66 o 
   5   5   6     1981.87     1951.00     88.85 o 
   6   5   6    10934.79    11094.41    302.79 o 
   7   5   6      893.98      871.27     46.50 o 
   8   5   6     6211.59     6230.07    181.87 o 
   9   5   6      511.29      517.35     25.32 o 
  10   5   6      407.71      450.20     26.11 o 
  11   5   6      432.62      441.66     34.07 o 
  12   5   6      762.94      947.80    214.34 o 
  13   5   6     1154.12     1488.41    140.93 o 
  14   5   6      261.30      209.44     81.23 o 
  15   5   6      537.50      512.74    105.70 o 
 -15   6   6      161.04      106.31     89.20 o 
 -14   6   6      453.65      349.72     88.91 o 
 -13   6   6      249.43      192.69     75.66 o 
 -12   6   6       32.28      111.08     67.82 o 
 -11   6   6      914.59     1045.24     78.92 o 
 -10   6   6      171.07      154.86     46.33 o 
  -9   6   6     1710.23     1704.97     94.21 o 
  -8   6   6     6116.61     6307.12    236.67 o 
  -7   6   6      671.97      641.94     47.14 o 
  -6   6   6     2104.17     2179.80     98.59 o 
  -5   6   6     1380.44     1436.91     70.77 o 
  -4   6   6      888.36     1001.90     54.14 o 
  -3   6   6     4889.70     4797.69    138.46 o 
  -2   6   6    24782.89    23703.97    717.48 o 
  -1   6   6     4471.83     4707.80    153.64 o 
   0   6   6      493.61      484.62     27.47 o 
   1   6   6     4871.99     5181.08    179.03 o 
   2   6   6    25166.01    24231.22    823.38 o 
   3   6   6     4378.20     4511.27    171.56 o 
   4   6   6      766.84      886.48     41.74 o 
   5   6   6     1549.42     1556.76     67.34 o 
   6   6   6     1908.08     1905.63     84.49 o 
   7   6   6      847.72      924.18     39.61 o 
   8   6   6     6512.04     6674.40    237.31 o 
   9   6   6     1746.58     1700.22     55.44 o 
  10   6   6      114.82       84.32     22.44 o 
  11   6   6      824.45      734.64     48.41 o 
  12   6   6       31.84       64.67     35.13 o 
  13   6   6      225.26      222.17     77.32 o 
  14   6   6      542.01      598.87    100.81 o 
  15   6   6      169.52      132.12     94.93 o 
 -14   7   6      252.08      131.79     86.85 o 
 -13   7   6      267.20      268.16     83.05 o 
 -12   7   6     1255.54     1101.13    106.57 o 
 -11   7   6      506.88      617.54    102.15 o 
 -10   7   6     2712.47     2547.53    131.31 o 
  -9   7   6     3783.40     3995.42    155.61 o 
  -8   7   6     2900.64     2882.61    117.57 o 
  -7   7   6     2983.30     2784.32    103.99 o 
  -6   7   6     2494.78     2567.40    127.12 o 
  -5   7   6     2761.98     2837.30    114.76 o 
  -4   7   6     1566.84     1643.13     78.46 o 
  -3   7   6      395.23      452.28     33.24 o 
  -2   7   6     1612.35     1668.73     57.96 o 
  -1   7   6       67.64       72.04     17.86 o 
   0   7   6     1123.10     1198.42     52.38 o 
   1   7   6       46.87       54.85     13.52 o 
   2   7   6     1450.58     1587.84     73.30 o 
   3   7   6      597.57      579.25     38.63 o 
   4   7   6     1726.28     1843.07     78.42 o 
   5   7   6     2732.92     2859.62     99.50 o 
   6   7   6     2188.72     2173.12     84.13 o 
   7   7   6     3071.01     2649.45    239.10 o 
   8   7   6     3209.79     3203.12     95.42 o 
   9   7   6     3714.42     3683.58    140.38 o 
  10   7   6     2461.76     2453.04     91.79 o 
  11   7   6      577.98      526.50     42.99 o 
  12   7   6     1289.86     1283.14    129.19 o 
  13   7   6      316.05      253.48     82.21 o 
  14   7   6      269.48      171.27     90.04 o 
 -14   8   6       66.27      -82.01     82.01 o 
 -13   8   6       27.06       42.40     79.24 o 
 -12   8   6       29.22      -58.10     71.93 o 
 -11   8   6      620.82      706.24     86.90 o 
 -10   8   6      705.41      649.97     72.98 o 
  -9   8   6     1265.31     1149.78    162.82 o 
  -8   8   6      439.65      437.00     46.59 o 
  -7   8   6     1003.90     1072.06     64.03 o 
  -6   8   6     2489.47     2586.53    154.67 o 
  -5   8   6      532.60      576.03     47.95 o 
  -4   8   6     6577.20     6593.53    207.36 o 
  -3   8   6     3827.05     3828.57    128.28 o 
  -2   8   6     4795.34     4620.74    143.55 o 
  -1   8   6     8142.05     8075.47    232.18 o 
   0   8   6     3090.13     3067.51     95.43 o 
   1   8   6     8158.29     8174.87    231.16 o 
   2   8   6     4203.37     4236.95    128.91 o 
   3   8   6     3864.20     3819.62    113.55 o 
   4   8   6     6549.82     6424.43    235.85 o 
   5   8   6      677.51      685.26     55.00 o 
   6   8   6     2598.91     2657.22    128.08 o 
   7   8   6      911.63      920.73     38.35 o 
   8   8   6      333.97      356.10     28.04 o 
   9   8   6     1354.43     1249.98     58.98 o 
  10   8   6      749.28      718.15     45.63 o 
  11   8   6      617.21      532.11     45.95 o 
  12   8   6       40.39       26.25     47.62 o 
  13   8   6       18.16      108.64     75.36 o 
  14   8   6       91.77       67.53     87.10 o 
 -13   9   6     1256.04     1117.60    123.13 o 
 -12   9   6      816.90      726.61     97.92 o 
 -11   9   6     1778.17     1645.39    112.45 o 
 -10   9   6      712.96      685.05     77.07 o 
  -9   9   6     1036.64     1154.25     77.36 o 
  -8   9   6      403.15      458.36     66.34 o 
  -7   9   6      438.36      375.99     49.07 o 
  -6   9   6      579.26      708.92     56.49 o 
  -5   9   6     1010.82      995.75     78.68 o 
  -4   9   6     4107.52     4063.40    165.14 o 
  -3   9   6     1822.14     1839.48     73.68 o 
  -2   9   6     2428.00     2437.09     93.16 o 
  -1   9   6     5945.94     5868.43    195.94 o 
   0   9   6      195.21      197.56     26.31 o 
   1   9   6     6453.90     6426.29    180.34 o 
   2   9   6     2749.71     2671.13     83.08 o 
   3   9   6     1811.60     1774.94     62.16 o 
   4   9   6     3840.47     3818.79    116.62 o 
   5   9   6     1063.11     1072.91     54.76 o 
   6   9   6      490.52      519.60     30.61 o 
   7   9   6      476.73      510.73     44.58 o 
   8   9   6      308.09      330.68     35.88 o 
   9   9   6     1096.50     1160.16     58.04 o 
  10   9   6      749.40      726.04     57.89 o 
  11   9   6     1850.45     1830.21    128.20 o 
  12   9   6      723.22      723.16    100.81 o 
  13   9   6     1438.69     1428.81    141.91 o 
 -13  10   6      228.56      130.44     88.93 o 
 -12  10   6      249.06      177.78     86.06 o 
 -11  10   6      269.46      369.82     74.33 o 
 -10  10   6      179.28      169.76     63.81 o 
  -9  10   6       64.75       78.42     50.58 o 
  -8  10   6     2629.96     2571.81    172.29 o 
  -7  10   6      706.22      820.14     72.11 o 
  -6  10   6     1014.46      975.56     64.21 o 
  -5  10   6     4249.21     4464.92    179.66 o 
  -4  10   6      515.82      480.46     49.40 o 
  -3  10   6      240.05      195.55     40.11 o 
  -2  10   6     2944.36     2786.92    121.02 o 
  -1  10   6     5704.02     5630.19    176.18 o 
   0  10   6     4538.96     4670.16    153.93 o 
   1  10   6     5439.52     5195.13    174.02 o 
   2  10   6     3114.86     3078.53    103.91 o 
   3  10   6      310.86      273.64     28.68 o 
   4  10   6      542.34      571.83     35.01 o 
   5  10   6     4203.93     4500.28    148.31 o 
   6  10   6      824.98      784.31     42.14 o 
   7  10   6      706.07      701.30     42.64 o 
   8  10   6     2712.99     2504.09    114.87 o 
   9  10   6       62.82       11.26     39.95 o 
  10  10   6      201.29      130.17     63.62 o 
  11  10   6      268.01      217.27     73.40 o 
  12  10   6      259.45       49.91     75.36 o 
  13  10   6      217.54      147.78     89.06 o 
 -12  11   6      146.12      119.12    104.23 o 
 -11  11   6      493.12      569.28     98.27 o 
 -10  11   6     1004.37     1044.64     84.00 o 
  -9  11   6     1798.54     1865.84    102.87 o 
  -8  11   6      326.74      276.15     65.55 o 
  -7  11   6      614.26      543.78     68.92 o 
  -6  11   6       54.38      -13.37     50.77 o 
  -5  11   6     4437.92     4517.23    199.19 o 
  -4  11   6      672.98      693.73     58.26 o 
  -3  11   6      121.15      150.73     41.72 o 
  -2  11   6     1592.00     1642.50     80.16 o 
  -1  11   6      712.19      671.36     53.59 o 
   0  11   6     5774.97     5759.29    212.04 o 
   1  11   6      856.64      805.98     93.80 o 
   2  11   6     1292.07     1324.87     70.51 o 
   3  11   6      185.65      204.55     34.61 o 
   4  11   6      845.59      876.61     51.15 o 
   5  11   6     4613.22     4466.62    186.92 o 
   6  11   6       46.05       -6.47     77.81 o 
   7  11   6      610.96      569.51     77.32 o 
   8  11   6      339.23      317.10     67.53 o 
   9  11   6     1649.92     1671.43    153.66 o 
  10  11   6      982.90     1083.33    115.49 o 
  11  11   6      441.61      684.99    100.81 o 
  12  11   6      129.17      218.25     88.08 o 
 -11  12   6       36.51      -10.77    119.40 o 
 -10  12   6       23.32      131.37     75.42 o 
  -9  12   6      428.47      266.01     92.06 o 
  -8  12   6      368.79      330.56     70.03 o 
  -7  12   6      793.19      714.68     79.55 o 
  -6  12   6      537.77      565.67     68.62 o 
  -5  12   6      895.62      985.55     94.10 o 
  -4  12   6      458.48      465.52     62.62 o 
  -3  12   6     2117.37     1882.36    112.87 o 
  -2  12   6      751.34      726.51     66.59 o 
  -1  12   6     2313.56     2328.85    155.36 o 
   0  12   6      444.49      399.89     73.70 o 
   1  12   6     2371.28     2436.29    310.20 o 
   2  12   6      607.96      642.50     77.80 o 
   3  12   6     2197.99     2276.65    154.15 o 
   4  12   6      622.97      600.31    137.46 o 
   5  12   6      893.96      785.80    103.74 o 
   6  12   6      546.05      487.39     84.17 o 
   7  12   6      901.18      748.61     96.89 o 
   8  12   6      331.25      266.21     78.30 o 
   9  12   6      381.12      337.65     81.23 o 
  10  12   6       16.96      -72.42     72.42 o 
  11  12   6       42.54       10.77     82.21 o 
 -10  13   6      179.96      232.75     86.98 o 
  -9  13   6      669.77      868.31    114.37 o 
  -8  13   6     1324.23     1464.35    137.53 o 
  -7  13   6      249.77      141.74     88.56 o 
  -6  13   6      294.46      317.93     88.68 o 
  -5  13   6     1037.31     1392.24    123.11 o 
  -4  13   6     1853.11     1564.20    134.12 o 
  -3  13   6      105.88      238.53     74.13 o 
  -2  13   6      372.04      290.27     79.50 o 
  -1  13   6     1114.88     1234.84    109.34 o 
   0  13   6       95.86      134.50     72.89 o 
   1  13   6      959.55      868.67     99.35 o 
   2  13   6      392.35      396.02     74.93 o 
   3  13   6      124.24       98.45     63.96 o 
   4  13   6     1907.16     1776.49    160.51 o 
   5  13   6     1127.54      895.41    125.27 o 
   6  13   6      274.03      255.44     86.13 o 
   7  13   6      228.77      232.93     83.19 o 
   8  13   6     1328.99     1060.82    132.12 o 
   9  13   6      642.68      573.42    108.64 o 
  10  13   6      207.07       81.23     90.04 o 
  -9  14   6      257.53      199.00     99.58 o 
  -8  14   6      312.23      281.75    103.56 o 
  -7  14   6      145.07      233.72     94.44 o 
  -6  14   6      296.16      268.29     92.75 o 
  -5  14   6     2326.76     2343.05    266.65 o 
  -4  14   6      133.22       32.82     80.20 o 
  -3  14   6       88.35       32.26     78.67 o 
  -2  14   6     1512.87     1521.27    133.75 o 
  -1  14   6      278.96      217.00     79.84 o 
   0  14   6      398.74      418.73     90.97 o 
   1  14   6      328.88      223.47     91.51 o 
   2  14   6     1343.30     1392.54    240.71 o 
   3  14   6      123.64      -12.41     88.08 o 
   4  14   6      181.60      187.91     94.93 o 
   5  14   6     2258.04     1859.34    195.74 o 
   6  14   6      305.48      401.27    101.79 o 
   7  14   6      143.06      304.38     98.85 o 
   8  14   6      283.55      274.04     99.83 o 
   9  14   6      239.91      186.93     97.87 o 
  -7  15   6      187.19       44.85    163.93 o 
  -6  15   6      153.77      188.57    100.55 o 
  -5  15   6      359.82      380.08    105.33 o 
  -4  15   6       96.34       43.94    158.06 o 
  -3  15   6      201.90      229.78     93.36 o 
  -2  15   6      804.66      785.54    110.62 o 
  -1  15   6       84.46      120.60     86.99 o 
   0  15   6      613.11      462.23     96.32 o 
   1  15   6      137.97      161.46     84.42 o 
   2  15   6      770.61      745.07    103.42 o 
   3  15   6      165.09       98.85    109.61 o 
   4  15   6       78.85       89.06    105.70 o 
   5  15   6      316.85      365.06    116.47 o 
   6  15   6      117.79      210.42    107.66 o 
   7  15   6      204.73      161.49    108.64 o 
  -5  16   6       77.87      106.65    104.23 o 
  -4  16   6      571.59      662.69    115.80 o 
  -3  16   6        7.35      -41.06     96.01 o 
  -2  16   6      989.09     1021.83    130.10 o 
  -1  16   6      236.99      187.41    148.76 o 
   0  16   6      225.69      214.12     95.15 o 
   1  16   6      189.84      241.67     95.49 o 
   2  16   6      989.27     1012.86    169.32 o 
   3  16   6       13.00       22.51    119.40 o 
   4  16   6      514.37      390.50    130.17 o 
   5  16   6       71.61       52.85    120.38 o 
   1   0   7      707.43      768.10     25.49 o 
   2   0   7     2311.83     2356.74     64.07 o 
   3   0   7     2293.00     2261.91     74.63 o 
   4   0   7     2323.19     2441.60     93.20 o 
   5   0   7     4450.51     4300.55    132.46 o 
   6   0   7    13263.79    12798.24    357.24 o 
   7   0   7      859.68      837.98     40.05 o 
   8   0   7    10923.90    11026.63    336.99 o 
   9   0   7    11092.19    11161.27    341.61 o 
  10   0   7       21.41       30.94     24.83 o 
  11   0   7      481.85      532.36     48.42 o 
  12   0   7      190.93      160.51     47.81 o 
  13   0   7      175.39      134.14     52.20 o 
  14   0   7     1137.33      878.72     93.34 o 
  15   0   7      320.56      273.82     77.43 o 
 -15   1   7      184.09      219.31     81.72 o 
 -14   1   7      433.79      417.81     84.17 o 
 -13   1   7     1338.30     1243.05    156.59 o 
 -12   1   7      779.10      717.43     68.19 o 
 -11   1   7      956.37     1008.60     63.31 o 
 -10   1   7     1260.94     1326.28     68.18 o 
  -9   1   7     3468.33     3489.42    123.41 o 
  -8   1   7       70.34       82.19     23.15 o 
  -7   1   7     4277.89     4280.91    115.57 o 
  -6   1   7     1369.83     1457.76     63.37 o 
  -5   1   7     2847.62     2892.19     82.26 o 
  -4   1   7     5969.65     5717.98    146.89 o 
  -3   1   7     5085.26     4909.23    124.42 o 
  -2   1   7     4106.19     4079.55    106.09 o 
  -1   1   7    43131.05    42446.42   1018.06 o 
   0   1   7     1186.10     1266.36     41.18 o 
   1   1   7    44901.82    43569.59   1658.83 o 
   2   1   7     3577.26     3687.34    138.45 o 
   3   1   7     5307.97     5272.28    204.84 o 
   4   1   7     5207.14     4533.85    279.23 o 
   5   1   7     2933.04     2829.21    126.86 o 
   6   1   7     1334.22     1464.25     55.44 o 
   7   1   7     3793.18     3952.49    111.74 o 
   8   1   7       35.17       38.04     17.40 o 
   9   1   7     3661.70     3539.53    108.80 o 
  10   1   7     1496.04     1493.04     57.71 o 
  11   1   7      853.14      876.52     65.85 o 
  12   1   7      719.47      687.57     61.99 o 
  13   1   7     1384.81     1212.23    109.28 o 
  14   1   7      364.32      397.71     62.70 o 
  15   1   7      195.47      262.29     99.83 o 
 -15   2   7      131.82       66.66     76.81 o 
 -14   2   7      695.36      575.01     90.26 o 
 -13   2   7     1984.52     1795.42    134.17 o 
 -12   2   7      200.20      236.58     53.38 o 
 -11   2   7     3217.07     3210.09    135.50 o 
 -10   2   7     1315.63     1286.54     65.35 o 
  -9   2   7     3511.43     3421.42    112.57 o 
  -8   2   7      559.25      632.82     35.34 o 
  -7   2   7     1767.85     1863.05     66.91 o 
  -6   2   7     2876.08     3042.23     90.46 o 
  -5   2   7      899.91      926.31     50.31 o 
  -4   2   7     9655.07     9512.47    231.19 o 
  -3   2   7    22426.59    22770.06    548.55 o 
  -2   2   7    10463.48    11161.42    263.50 o 
  -1   2   7     3916.01     3808.48    113.77 o 
   0   2   7      428.76      403.96     17.02 o 
   1   2   7     4147.54     4108.60    126.20 o 
   2   2   7    10156.65    10532.09    445.76 o 
   3   2   7    23037.21    23064.10    782.77 o 
   4   2   7     9158.49     8930.76    638.99 o 
   5   2   7      704.02      644.18     93.03 o 
   6   2   7     2388.70     2534.41    127.70 o 
   7   2   7     1826.08     1913.90     69.18 o 
   8   2   7      354.04      350.93     22.49 o 
   9   2   7     3392.43     3477.74    106.40 o 
  10   2   7     1155.00     1259.11     51.91 o 
  11   2   7     3356.92     3295.77    131.46 o 
  12   2   7      137.18      152.01     45.85 o 
  13   2   7     2063.78     2078.99    111.53 o 
  14   2   7      629.84      798.61     84.98 o 
  15   2   7      121.82      237.82     95.91 o 
 -15   3   7      171.63      142.54     84.03 o 
 -14   3   7       88.10       42.92     71.96 o 
 -13   3   7      133.32       86.75     68.70 o 
 -12   3   7      228.28      212.92     89.55 o 
 -11   3   7      564.51      575.58     53.81 o 
 -10   3   7     2454.96     2544.24    104.26 o 
  -9   3   7     2371.74     2175.46     93.17 o 
  -8   3   7     1285.51     1288.85     85.77 o 
  -7   3   7     3040.79     3100.65    135.20 o 
  -6   3   7    10208.68    10563.39    278.06 o 
  -5   3   7     7125.37     7404.48    193.78 o 
  -4   3   7    15146.41    15210.96    400.83 o 
  -3   3   7      787.10      890.18     35.71 o 
  -2   3   7     1661.94     1475.31     44.89 o 
  -1   3   7     3417.21     3259.84     81.45 o 
   0   3   7      177.41      165.21     11.66 o 
   1   3   7     2567.86     2430.62    108.89 o 
   2   3   7     1508.99     1342.29     59.82 o 
   3   3   7      541.97      605.48     40.75 o 
   4   3   7    16168.50    16354.57    539.48 o 
   5   3   7     7094.00     6943.24    259.64 o 
   6   3   7    10415.25    10420.88    329.95 o 
   7   3   7     2979.73     3042.38    138.03 o 
   8   3   7     1049.85     1070.21     57.10 o 
   9   3   7     2403.48     2354.59     75.10 o 
  10   3   7     2522.23     2539.06     84.19 o 
  11   3   7      423.39      465.93     46.46 o 
  12   3   7      226.71      285.49     47.76 o 
  13   3   7      188.04      215.49     59.49 o 
  14   3   7       85.08       21.13     59.25 o 
  15   3   7      187.66      238.80     95.91 o 
 -15   4   7      113.38       -5.38     82.68 o 
 -14   4   7      103.89      179.94     84.66 o 
 -13   4   7       59.73       35.06     68.65 o 
 -12   4   7     2233.72     2201.72    142.52 o 
 -11   4   7     3511.49     3533.04    144.80 o 
 -10   4   7      503.93      489.04     46.94 o 
  -9   4   7     3423.15     3222.36    149.35 o 
  -8   4   7     1216.71     1199.07     68.42 o 
  -7   4   7      929.01      983.38     56.46 o 
  -6   4   7     4980.88     5183.53    157.56 o 
  -5   4   7     3408.29     3399.68     97.17 o 
  -4   4   7     1285.53     1332.18     45.50 o 
  -3   4   7     7325.24     7237.43    184.83 o 
  -2   4   7      776.41      771.92     29.53 o 
  -1   4   7     5883.49     5832.76    154.02 o 
   0   4   7     1930.58     2103.46     64.22 o 
   1   4   7     5893.17     5952.18    245.30 o 
   2   4   7      719.11      659.31     43.60 o 
   3   4   7     6971.57     6730.09    248.21 o 
   4   4   7     1314.24     1266.07     50.68 o 
   5   4   7     3398.09     3383.31    127.59 o 
   6   4   7     5364.91     5442.43    192.13 o 
   7   4   7      862.11      879.69     42.33 o 
   8   4   7     1276.19     1251.61     46.47 o 
   9   4   7     3684.57     3592.46     92.15 o 
  10   4   7      529.37      518.49     36.49 o 
  11   4   7     3499.57     3359.12    132.01 o 
  12   4   7     2120.71     2031.36    134.38 o 
  13   4   7       99.14      127.34     55.03 o 
  14   4   7      121.28      169.32     80.25 o 
  15   4   7      112.04       63.62     91.02 o 
 -15   5   7      214.57      270.76     93.84 o 
 -14   5   7      482.64      579.70     94.54 o 
 -13   5   7      299.66      241.71     79.58 o 
 -12   5   7       94.70      121.03     65.18 o 
 -11   5   7      247.90      242.33     55.61 o 
 -10   5   7      618.19      584.81     63.40 o 
  -9   5   7      180.78      164.52     38.63 o 
  -8   5   7      108.35       34.45     27.46 o 
  -7   5   7     2208.70     2391.77     93.56 o 
  -6   5   7     3551.48     3486.76    116.68 o 
  -5   5   7      879.94      927.92     47.94 o 
  -4   5   7     3281.32     3188.73     96.42 o 
  -3   5   7     1078.08     1193.13     47.10 o 
  -2   5   7    13820.79    13405.42    379.59 o 
  -1   5   7    13543.78    13295.67    370.98 o 
   0   5   7     7521.87     7689.78    216.55 o 
   1   5   7    13538.89    13329.23    526.32 o 
   2   5   7    14424.84    13896.11    472.61 o 
   3   5   7     1435.70     1388.38     71.76 o 
   4   5   7     3033.11     2953.77    117.98 o 
   5   5   7      961.23     1079.94     45.95 o 
   6   5   7     3177.40     3125.82    150.64 o 
   7   5   7     2265.08     2329.50     96.91 o 
   8   5   7       59.73       50.46     23.21 o 
   9   5   7      110.60       65.08     20.13 o 
  10   5   7      643.32      623.45     30.83 o 
  11   5   7      145.15      138.31     25.86 o 
  12   5   7       91.23      107.31     52.85 o 
  13   5   7      301.22      412.79     63.21 o 
  14   5   7      485.50      362.12     92.98 o 
  15   5   7      198.99      236.85     92.98 o 
 -14   6   7      177.03      104.88    143.38 o 
 -13   6   7      168.76      209.70     77.85 o 
 -12   6   7      745.68      934.46     94.78 o 
 -11   6   7      715.49      797.58     74.48 o 
 -10   6   7     2237.10     2284.63    163.86 o 
  -9   6   7      444.05      534.62     47.67 o 
  -8   6   7     3625.44     3740.24    149.56 o 
  -7   6   7     5179.56     5449.30    176.53 o 
  -6   6   7     5271.44     5250.44    175.26 o 
  -5   6   7     3433.18     3435.86    131.35 o 
  -4   6   7     2214.11     2219.86     72.80 o 
  -3   6   7     1360.93     1440.72     53.71 o 
  -2   6   7     2523.85     2695.76     86.00 o 
  -1   6   7     1664.37     1583.15     71.26 o 
   0   6   7      963.58      896.17     79.22 o 
   1   6   7     2108.81     2113.35     84.19 o 
   2   6   7     2729.45     2791.74    108.46 o 
   3   6   7     1367.99     1473.03     67.59 o 
   4   6   7     1997.70     1982.87    120.47 o 
   5   6   7     3264.35     3386.74    114.80 o 
   6   6   7     5526.33     5422.22    172.90 o 
   7   6   7     5073.20     5140.17    228.70 o 
   8   6   7     3754.99     3727.80    126.78 o 
   9   6   7      422.56      454.19     31.50 o 
  10   6   7     2299.41     2271.85     82.47 o 
  11   6   7      596.86      585.81     43.64 o 
  12   6   7      729.07      766.75     77.32 o 
  13   6   7      157.75       70.47     71.45 o 
  14   6   7      196.42      266.21     83.19 o 
 -14   7   7      222.69      126.98    289.70 o 
 -13   7   7      110.75       52.72    150.23 o 
 -12   7   7      907.50      867.22     98.47 o 
 -11   7   7      881.46      841.01     77.75 o 
 -10   7   7      155.00      134.36     54.42 o 
  -9   7   7     1189.24     1246.07    138.11 o 
  -8   7   7     1007.85     1020.57     66.48 o 
  -7   7   7     1830.88     1902.05     80.21 o 
  -6   7   7     2100.05     1962.25     93.03 o 
  -5   7   7     1316.08     1247.86     70.44 o 
  -4   7   7     2795.05     2750.53     94.57 o 
  -3   7   7     6335.16     6485.71    182.09 o 
  -2   7   7     8472.46     8606.73    267.35 o 
  -1   7   7     2384.56     2410.33     84.90 o 
   0   7   7      763.00      786.71     36.40 o 
   1   7   7     2895.69     2935.26     83.99 o 
   2   7   7     8448.80     8728.88    307.73 o 
   3   7   7     5677.76     5866.43    225.26 o 
   4   7   7     2560.50     2464.51    106.15 o 
   5   7   7     1590.96     1600.06     77.26 o 
   6   7   7     2343.16     2173.45    134.36 o 
   7   7   7     1645.58     1680.82     95.25 o 
   8   7   7     1003.17     1090.97     87.07 o 
   9   7   7     1130.35     1083.69     50.41 o 
  10   7   7      150.13      176.82     25.46 o 
  11   7   7      795.25      710.06     54.56 o 
  12   7   7      804.62      764.27     93.96 o 
  13   7   7      152.40      128.21     71.45 o 
  14   7   7      236.53      251.53     89.06 o 
 -13   8   7      460.33      505.40    144.31 o 
 -12   8   7     1096.64     1019.49    107.90 o 
 -11   8   7       29.26       55.48     60.90 o 
 -10   8   7      181.93      119.32     61.55 o 
  -9   8   7     2190.73     2030.56    116.36 o 
  -8   8   7     2180.90     2059.71     99.72 o 
  -7   8   7       91.71       89.33     40.53 o 
  -6   8   7     3661.81     3428.74    204.17 o 
  -5   8   7      796.81      862.98     63.43 o 
  -4   8   7     1505.38     1488.90     78.62 o 
  -3   8   7     1374.54     1471.67     62.15 o 
  -2   8   7     3597.91     3437.96    111.28 o 
  -1   8   7     1324.63     1421.15     56.76 o 
   0   8   7      490.84      552.52     31.18 o 
   1   8   7     1584.21     1595.88     55.14 o 
   2   8   7     3665.16     3708.14    108.56 o 
   3   8   7     1395.38     1386.52     70.37 o 
   4   8   7     1452.40     1576.52     74.55 o 
   5   8   7      872.11      856.78     53.56 o 
   6   8   7     3441.08     3507.00    136.66 o 
   7   8   7       75.47      125.24     48.07 o 
   8   8   7     2079.82     2079.44     80.87 o 
   9   8   7     2086.53     2125.81     85.44 o 
  10   8   7      214.49      224.40     28.53 o 
  11   8   7       92.00       41.18     48.23 o 
  12   8   7     1155.06      950.22    106.68 o 
  13   8   7      482.31      385.61     89.06 o 
 -13   9   7      413.72      260.75     93.62 o 
 -12   9   7        8.81       33.80     95.91 o 
 -11   9   7      467.46      407.96     74.07 o 
 -10   9   7      414.42      531.98     72.32 o 
  -9   9   7      119.58      200.14     52.77 o 
  -8   9   7     1067.44     1072.41     81.69 o 
  -7   9   7      684.08      586.23     74.93 o 
  -6   9   7      294.03      323.41     47.41 o 
  -5   9   7      975.03      970.85     65.04 o 
  -4   9   7     6228.17     6521.69    238.48 o 
  -3   9   7     3287.96     3219.95    129.82 o 
  -2   9   7     3283.56     3244.95    104.18 o 
  -1   9   7     6261.13     6234.18    183.59 o 
   0   9   7       44.96       41.23     29.18 o 
   1   9   7     6227.61     6219.65    182.10 o 
   2   9   7     2699.63     2718.84     91.46 o 
   3   9   7     3193.06     3244.40    100.03 o 
   4   9   7     6272.84     6619.57    189.18 o 
   5   9   7     1076.87     1133.84     45.10 o 
   6   9   7      351.04      360.32     21.28 o 
   7   9   7      731.44      692.03     35.70 o 
   8   9   7     1077.50     1034.59     51.05 o 
   9   9   7      126.05      101.81     26.92 o 
  10   9   7      398.40      359.98     60.63 o 
  11   9   7      526.76      537.79     62.06 o 
  12   9   7       14.36       38.17     66.55 o 
  13   9   7      334.97      366.03     88.08 o 
 -12  10   7       54.27       -6.48    108.64 o 
 -11  10   7      659.69      740.12     87.44 o 
 -10  10   7     1936.76     1811.61    150.23 o 
  -9  10   7     1391.50     1387.34     89.68 o 
  -8  10   7       63.60       72.28     54.77 o 
  -7  10   7     1620.69     1482.81     96.96 o 
  -6  10   7      196.15      178.70     52.76 o 
  -5  10   7     1283.42     1268.32     82.49 o 
  -4  10   7      762.92      794.75     60.27 o 
  -3  10   7     1273.43     1212.78     73.01 o 
  -2  10   7     2600.74     2764.30    115.01 o 
  -1  10   7     1450.02     1515.76     62.14 o 
   0  10   7      412.21      435.86     35.96 o 
   1  10   7     1066.03     1144.42     52.09 o 
   2  10   7     2493.50     2596.93     87.95 o 
   3  10   7     1387.24     1397.61     55.86 o 
   4  10   7      795.65      834.88     41.75 o 
   5  10   7     1553.92     1702.34    102.72 o 
   6  10   7      228.44      215.56     25.44 o 
   7  10   7     1514.42     1509.12     78.66 o 
   8  10   7      127.50      157.01     28.05 o 
   9  10   7     1405.37     1407.40     93.80 o 
  10  10   7     1796.27     1813.34    154.63 o 
  11  10   7      683.07      621.38     91.02 o 
  12  10   7       44.46       67.53     72.42 o 
 -11  11   7       58.19      127.26     74.34 o 
 -10  11   7      123.47      120.42     62.39 o 
  -9  11   7     1537.02     1515.19    146.74 o 
  -8  11   7     1495.08     1416.22    158.03 o 
  -7  11   7      191.00      169.76     60.76 o 
  -6  11   7     1155.85     1091.12     85.18 o 
  -5  11   7     1194.85     1134.87     86.21 o 
  -4  11   7      364.09      308.92     54.96 o 
  -3  11   7     1593.63     1593.33    154.58 o 
  -2  11   7       81.14      107.38     39.69 o 
  -1  11   7     1471.87     1489.24     81.34 o 
   0  11   7     2307.85     2239.24    102.28 o 
   1  11   7     1677.86     1691.50    122.46 o 
   2  11   7       35.04       45.98     30.75 o 
   3  11   7     1513.90     1428.15     70.85 o 
   4  11   7      320.39      349.61     35.43 o 
   5  11   7     1260.69     1316.35     68.95 o 
   6  11   7     1164.94     1157.15     64.17 o 
   7  11   7      274.41      351.85     49.79 o 
   8  11   7     1449.60     1530.08    236.31 o 
   9  11   7     1627.00     1411.19    129.19 o 
  10  11   7      151.56      111.57     66.55 o 
  11  11   7       53.98      -13.70     68.51 o 
 -11  12   7      154.96      -48.94    124.30 o 
 -10  12   7      207.72      238.87     83.42 o 
  -9  12   7     1051.27     1108.27     86.73 o 
  -8  12   7      291.36      336.28     71.84 o 
  -7  12   7       42.31      112.04     61.46 o 
  -6  12   7     1417.47     1458.64    102.13 o 
  -5  12   7     1246.90     1462.89     96.51 o 
  -4  12   7     2208.21     2210.01    129.02 o 
  -3  12   7      517.08      516.19    109.89 o 
  -2  12   7      538.36      462.21     58.36 o 
  -1  12   7      733.22      871.97     90.67 o 
   0  12   7       57.23      -56.74     56.74 o 
   1  12   7      679.38      670.46     82.77 o 
   2  12   7      321.69      264.92     63.25 o 
   3  12   7      590.12      584.40     70.96 o 
   4  12   7     2521.46     2751.82    201.61 o 
   5  12   7     1219.97     1185.11    127.23 o 
   6  12   7     1465.82     1535.39    137.02 o 
   7  12   7       23.44       87.10     62.64 o 
   8  12   7      281.60      244.68     72.42 o 
   9  12   7      941.32      988.39    115.49 o 
  10  12   7      268.95      326.89     85.15 o 
  11  12   7      176.79      261.31     88.08 o 
  -9  13   7       14.61       56.24     93.09 o 
  -8  13   7       63.81      -48.11     85.84 o 
  -7  13   7       49.07      162.21     90.07 o 
  -6  13   7      301.27      311.18     89.52 o 
  -5  13   7      878.79      905.38    108.03 o 
  -4  13   7       20.32      -43.24     72.46 o 
  -3  13   7      131.19      161.66     75.49 o 
  -2  13   7      788.23      803.17    131.15 o 
  -1  13   7     1591.36     1728.24    130.77 o 
   0  13   7     2669.99     3038.63    192.25 o 
   1  13   7     1403.45     1522.19    246.58 o 
   2  13   7      665.79      765.46    174.21 o 
   3  13   7      178.27      169.55     67.01 o 
   4  13   7       35.79       47.96     77.32 o 
   5  13   7      879.88      781.89    111.57 o 
   6  13   7      323.33      316.12     86.13 o 
   7  13   7       36.02       95.91     77.32 o 
   8  13   7       73.42      -16.64     75.36 o 
   9  13   7       13.37       60.68     78.30 o 
  -8  14   7      904.66      977.07    148.27 o 
  -7  14   7      757.10      736.59    153.17 o 
  -6  14   7      382.85      326.61     98.50 o 
  -5  14   7      663.37      652.46    108.62 o 
  -4  14   7      610.01      626.46    105.45 o 
  -3  14   7      536.22      662.02    151.65 o 
  -2  14   7       42.12       22.93     78.19 o 
  -1  14   7      443.62      340.30     87.16 o 
   0  14   7      298.12       97.73     76.45 o 
   1  14   7      414.04      447.12     86.75 o 
   2  14   7       30.42       88.07     72.30 o 
   3  14   7      537.95      291.65    103.74 o 
   4  14   7      658.84      515.68    111.57 o 
   5  14   7      628.19      715.33    118.42 o 
   6  14   7      333.09      355.27     98.85 o 
   7  14   7      732.38      738.82    118.42 o 
   8  14   7      911.68      925.75    128.21 o 
  -6  15   7      397.54      565.06    112.19 o 
  -5  15   7     1191.98     1112.81    133.37 o 
  -4  15   7      742.07      681.62    111.64 o 
  -3  15   7      302.02      340.20    304.33 o 
  -2  15   7      615.66      581.23    104.33 o 
  -1  15   7      369.37      244.51     90.26 o 
   0  15   7       69.52      161.98     85.81 o 
   1  15   7      376.78      333.74     89.97 o 
   2  15   7      633.44      657.59    138.00 o 
   3  15   7      331.86      151.70    110.59 o 
   4  15   7      761.35      689.89    133.10 o 
   5  15   7     1127.66     1312.34    163.44 o 
   6  15   7      400.78      287.74    114.51 o 
  -4  16   7       15.13      -49.46     95.45 o 
  -3  16   7       95.17      226.43    101.72 o 
  -2  16   7      725.45      638.45    148.71 o 
  -1  16   7      982.89      865.80    120.41 o 
   0  16   7       58.18      132.12    130.17 o 
   1  16   7      895.99      861.16    161.49 o 
   2  16   7      671.14      548.95    146.81 o 
   3  16   7       74.68      127.23    123.32 o 
   4  16   7       11.61       76.34    116.47 o 
   0   0   8     8969.55     8059.54    319.34 o 
   1   0   8     6031.08     5950.19    167.97 o 
   2   0   8     1107.71     1154.94     35.75 o 
   3   0   8      711.76      649.06     24.50 o 
   4   0   8    13682.72    13589.58    347.15 o 
   5   0   8    12246.27    11506.09    294.67 o 
   6   0   8      252.95      291.78     17.97 o 
   7   0   8     3007.82     3146.91     88.96 o 
   8   0   8      261.12      251.02     21.84 o 
   9   0   8      922.13      941.14     44.86 o 
  10   0   8     4051.27     3901.77    121.54 o 
  11   0   8      235.25      278.19     42.17 o 
  12   0   8      957.25      764.39     87.17 o 
  13   0   8        1.33      -42.77     57.24 o 
  14   0   8      657.66      665.51     85.99 o 
  15   0   8      272.82      309.27    110.59 o 
 -15   1   8      217.55      260.33    108.64 o 
 -14   1   8     1053.57     1046.01    108.15 o 
 -13   1   8     1041.68      943.41     91.60 o 
 -12   1   8      643.21      543.96     71.43 o 
 -11   1   8      623.49      622.52     53.94 o 
 -10   1   8     1276.31     1311.59     64.99 o 
  -9   1   8      864.94      791.42     43.88 o 
  -8   1   8     1379.50     1402.75     56.65 o 
  -7   1   8     7306.07     7453.47    198.08 o 
  -6   1   8     7603.86     7665.56    225.16 o 
  -5   1   8     7109.71     6819.16    180.29 o 
  -4   1   8     2919.06     2998.45     84.13 o 
  -3   1   8     2707.06     2860.89     79.44 o 
  -2   1   8     1276.93     1221.95     38.27 o 
  -1   1   8      143.78      144.94     12.25 o 
   0   1   8     4730.03     4688.96    133.96 o 
   1   1   8      134.26      137.88     13.34 o 
   2   1   8     1254.15     1163.20     63.49 o 
   3   1   8     2581.91     2697.22    121.73 o 
   4   1   8     2887.47     2772.27    164.57 o 
   5   1   8     6806.26     6555.28    327.53 o 
   6   1   8     8111.81     8181.35    251.77 o 
   7   1   8     7450.62     7288.38    194.40 o 
   8   1   8     1352.94     1423.57     48.19 o 
   9   1   8      901.71      901.08     54.86 o 
  10   1   8     1253.04     1212.57     57.84 o 
  11   1   8      487.86      513.31     54.06 o 
  12   1   8      584.03      551.26     58.54 o 
  13   1   8      981.92      839.71     85.59 o 
  14   1   8     1007.16      924.78    128.21 o 
  15   1   8      230.36      251.53    102.76 o 
 -15   2   8      128.28      367.37     85.78 o 
 -14   2   8      214.73       85.79     79.27 o 
 -13   2   8      282.69      284.29     71.03 o 
 -12   2   8      360.30      348.43     65.75 o 
 -11   2   8      119.79      137.27     43.14 o 
 -10   2   8     1449.32     1530.33     75.15 o 
  -9   2   8      402.04      427.21     36.39 o 
  -8   2   8     2671.58     2599.14    118.60 o 
  -7   2   8      488.20      530.42     30.47 o 
  -6   2   8      339.58      343.92     37.69 o 
  -5   2   8     1294.06     1272.39     44.20 o 
  -4   2   8     8649.08     8347.47    205.66 o 
  -3   2   8     3467.70     3519.02     91.89 o 
  -2   2   8    13921.77    14161.14    351.31 o 
  -1   2   8    18334.23    18164.30    461.88 o 
   0   2   8     1435.80     1379.64     42.00 o 
   1   2   8    17847.70    18018.49    623.05 o 
   2   2   8    12525.63    12151.14    546.37 o 
   3   2   8     3858.30     3731.43    192.55 o 
   4   2   8     8776.30     8432.41    398.79 o 
   5   2   8      972.76      941.68    155.61 o 
   6   2   8      425.65      453.25     41.60 o 
   7   2   8      315.09      364.43     30.14 o 
   8   2   8     2287.74     2208.74     67.03 o 
   9   2   8      428.61      400.52     40.14 o 
  10   2   8     1710.23     1681.70     67.25 o 
  11   2   8      156.73       62.13     52.25 o 
  12   2   8      244.70      304.01     87.34 o 
  13   2   8      327.85      262.91    100.32 o 
  14   2   8      222.72      209.44     86.13 o 
  15   2   8      153.47      106.68     95.91 o 
 -15   3   8      311.39      219.00     86.75 o 
 -14   3   8      770.60      852.71    195.74 o 
 -13   3   8      267.92      136.74     70.18 o 
 -12   3   8       66.40      106.03     62.63 o 
 -11   3   8     2007.54     1989.84    114.46 o 
 -10   3   8     2641.59     2739.12    111.70 o 
  -9   3   8     4401.15     4382.99    159.62 o 
  -8   3   8     3042.54     2998.23    110.97 o 
  -7   3   8      190.12      211.16     24.55 o 
  -6   3   8      244.14      312.92     25.17 o 
  -5   3   8     1643.82     1645.32     54.52 o 
  -4   3   8     4978.39     4883.34    121.46 o 
  -3   3   8     6109.10     5889.24    147.27 o 
  -2   3   8     3261.52     3262.30     91.60 o 
  -1   3   8     2160.02     2224.47     70.79 o 
   0   3   8      344.91      385.46     18.36 o 
   1   3   8     2314.54     2392.79     89.48 o 
   2   3   8     3412.60     3436.77    146.41 o 
   3   3   8     6728.01     6187.53    299.79 o 
   4   3   8     4899.66     4609.35    237.83 o 
   5   3   8     1554.87     1509.06     87.64 o 
   6   3   8      245.99      300.90     36.45 o 
   7   3   8      135.54      114.03     44.41 o 
   8   3   8     3674.90     3688.01    117.99 o 
   9   3   8     4349.22     4198.46    125.75 o 
  10   3   8     2662.11     2719.67     97.01 o 
  11   3   8     2086.36     2209.56     92.44 o 
  12   3   8       68.25       95.12     51.43 o 
  13   3   8      257.62      381.15     82.21 o 
  14   3   8      753.02      589.03     82.07 o 
  15   3   8      355.66      179.10     92.98 o 
 -15   4   8       54.91       64.64    108.15 o 
 -14   4   8      176.53       95.32     77.36 o 
 -13   4   8      134.39       89.70     72.32 o 
 -12   4   8      727.14      589.05     85.05 o 
 -11   4   8     1143.14     1235.57    132.05 o 
 -10   4   8     1419.29     1344.18     76.96 o 
  -9   4   8     1263.63     1162.94     85.57 o 
  -8   4   8     1383.34     1207.60     67.52 o 
  -7   4   8     7699.52     8052.52    232.16 o 
  -6   4   8     2392.19     2396.95     76.16 o 
  -5   4   8     1238.16     1323.11     54.83 o 
  -4   4   8      382.55      416.93     23.34 o 
  -3   4   8     5806.90     5904.42    159.52 o 
  -2   4   8    13301.46    13316.59    342.29 o 
  -1   4   8     2508.54     2691.80     74.85 o 
   0   4   8     6512.81     6488.62    202.00 o 
   1   4   8     2513.00     2512.36    101.54 o 
   2   4   8    12996.39    13313.99    524.33 o 
   3   4   8     6039.17     6203.15    243.49 o 
   4   4   8      307.46      302.97     36.35 o 
   5   4   8     1490.32     1647.74     66.50 o 
   6   4   8     2325.10     2360.33    114.13 o 
   7   4   8     7721.33     7895.14    253.83 o 
   8   4   8     1066.89     1104.39     72.07 o 
   9   4   8     1460.36     1406.41     91.38 o 
  10   4   8     1368.30     1320.69     70.34 o 
  11   4   8      915.42      832.57     86.92 o 
  12   4   8      767.30      794.45     74.83 o 
  13   4   8      130.26      136.81     56.99 o 
  14   4   8      174.30      240.76     83.19 o 
  15   4   8       48.32        0.00     85.15 o 
 -14   5   8      417.82      478.06     90.84 o 
 -13   5   8      226.32      117.43     76.41 o 
 -12   5   8      748.04      886.03    216.78 o 
 -11   5   8     2444.32     2372.36    130.31 o 
 -10   5   8      229.42      357.04     58.05 o 
  -9   5   8      181.68      145.55     39.99 o 
  -8   5   8     4281.87     4281.54    160.42 o 
  -7   5   8     2271.88     2402.06    106.79 o 
  -6   5   8     3166.92     3154.76    146.24 o 
  -5   5   8     1627.70     1719.33     66.04 o 
  -4   5   8     1472.07     1550.39     58.71 o 
  -3   5   8     7349.00     7560.93    214.88 o 
  -2   5   8     7680.70     7200.17    211.48 o 
  -1   5   8      993.42      892.71     36.81 o 
   0   5   8     3947.22     3805.44    112.30 o 
   1   5   8     1001.13      930.45     55.25 o 
   2   5   8     8189.57     8160.39    374.33 o 
   3   5   8     7420.76     7411.91    266.83 o 
   4   5   8     1489.34     1553.10     69.74 o 
   5   5   8     1619.19     1672.96     74.75 o 
   6   5   8     3362.78     3410.97    126.34 o 
   7   5   8     1966.00     2031.81     92.91 o 
   8   5   8     3774.62     3966.86    138.65 o 
   9   5   8      230.87      250.60     43.38 o 
  10   5   8      235.91      312.44     27.12 o 
  11   5   8     2412.93     2436.63    113.60 o 
  12   5   8      697.10      724.12    197.21 o 
  13   5   8      280.73      244.32     58.42 o 
  14   5   8      396.72      322.97     89.06 o 
 -14   6   8      136.72      104.33     84.67 o 
 -13   6   8      914.36     1091.48    159.04 o 
 -12   6   8      491.50      460.95    127.67 o 
 -11   6   8     1509.43     1488.82    130.68 o 
 -10   6   8      155.24      200.33     60.51 o 
  -9   6   8       17.25       31.63     42.43 o 
  -8   6   8      427.10      492.61     69.50 o 
  -7   6   8     2717.13     2527.89    118.79 o 
  -6   6   8     3447.98     3499.30    129.12 o 
  -5   6   8        8.21      -26.37     30.43 o 
  -4   6   8     1955.69     2143.17     75.90 o 
  -3   6   8      145.99      133.61     22.65 o 
  -2   6   8     4661.86     4715.83    137.01 o 
  -1   6   8    16607.00    16586.75    450.50 o 
   0   6   8        0.87       11.94     11.45 o 
   1   6   8    15586.39    15513.75    560.61 o 
   2   6   8     4447.80     4430.32    170.92 o 
   3   6   8      111.86      112.17     33.22 o 
   4   6   8     2103.56     2353.32    116.31 o 
   5   6   8       24.58       20.70     25.40 o 
   6   6   8     3752.03     3892.98    142.44 o 
   7   6   8     3145.87     3190.10    138.01 o 
   8   6   8      471.57      475.95     40.27 o 
   9   6   8       58.41       46.00     42.68 o 
  10   6   8      158.23      129.35     20.47 o 
  11   6   8     1368.86     1329.56     73.52 o 
  12   6   8      513.04      526.39    163.88 o 
  13   6   8     1028.16     1009.92    113.53 o 
  14   6   8      162.15      148.76     80.25 o 
 -14   7   8       28.61       98.36     88.58 o 
 -13   7   8      270.79      364.84    191.78 o 
 -12   7   8     1266.47     1454.52    119.63 o 
 -11   7   8     1386.01     1531.78    117.09 o 
 -10   7   8      138.22      166.55     57.74 o 
  -9   7   8      441.10      350.00     58.62 o 
  -8   7   8     1142.50     1132.37     75.86 o 
  -7   7   8     1555.31     1497.25     71.29 o 
  -6   7   8     7361.86     7696.24    281.51 o 
  -5   7   8     2076.14     2152.49     97.54 o 
  -4   7   8     3396.19     3413.58    103.94 o 
  -3   7   8     1543.07     1561.23     62.46 o 
  -2   7   8     1635.24     1585.80     59.94 o 
  -1   7   8       54.59       98.83     21.61 o 
   0   7   8      451.82      460.29     27.35 o 
   1   7   8       71.97      107.56     14.81 o 
   2   7   8     1602.86     1751.34     78.17 o 
   3   7   8     1760.08     2019.25    127.56 o 
   4   7   8     2917.56     2889.69    149.18 o 
   5   7   8     2115.18     2222.18     94.76 o 
   6   7   8     8252.35     8123.01    332.91 o 
   7   7   8     1504.76     1477.94    117.67 o 
   8   7   8     1159.35     1281.84     95.72 o 
   9   7   8      439.89      397.14     46.65 o 
  10   7   8      109.34       63.71     24.56 o 
  11   7   8     1451.13     1374.09     94.98 o 
  12   7   8     1326.50     1186.73     93.57 o 
  13   7   8      334.89      384.63     81.23 o 
  14   7   8       23.01       -6.85     75.36 o 
 -13   8   8       59.76       80.78     84.67 o 
 -12   8   8      601.24      659.57     96.19 o 
 -11   8   8      247.37      319.85     67.67 o 
 -10   8   8      156.91      286.44     64.10 o 
  -9   8   8      779.81      685.45     73.43 o 
  -8   8   8      632.66      604.82     58.76 o 
  -7   8   8      860.49      771.03     52.97 o 
  -6   8   8      430.69      411.17     46.93 o 
  -5   8   8     3246.44     3348.11    131.60 o 
  -4   8   8     3086.12     3058.73    125.85 o 
  -3   8   8     7581.39     7606.94    244.75 o 
  -2   8   8     1802.42     1681.69     76.59 o 
  -1   8   8      400.81      482.46     31.32 o 
   0   8   8       43.87       42.64     20.75 o 
   1   8   8      441.66      426.87     27.01 o 
   2   8   8     1679.37     1664.91     66.67 o 
   3   8   8     7783.45     8042.15    281.43 o 
   4   8   8     3056.19     3171.82    126.61 o 
   5   8   8     2928.55     3061.43    129.06 o 
   6   8   8      342.13      354.85     47.33 o 
   7   8   8      660.65      471.68     68.54 o 
   8   8   8      675.75      783.36     75.94 o 
   9   8   8      866.37      802.29     45.63 o 
  10   8   8      155.34      133.63     34.50 o 
  11   8   8      251.06      198.31     58.23 o 
  12   8   8      603.11      355.27     75.36 o 
  13   8   8       72.81       28.38     69.49 o 
 -13   9   8      539.67      627.49    106.15 o 
 -12   9   8       39.70       17.81     80.51 o 
 -11   9   8       13.92       77.54     67.55 o 
 -10   9   8     1178.05     1226.16    206.42 o 
  -9   9   8      989.88      941.43     81.22 o 
  -8   9   8      150.78      132.17     49.72 o 
  -7   9   8      185.49      167.83     78.08 o 
  -6   9   8     2414.70     2128.68    116.14 o 
  -5   9   8      861.02      929.34     63.51 o 
  -4   9   8     1253.17     1277.97     95.34 o 
  -3   9   8      459.07      511.95     47.19 o 
  -2   9   8     2858.80     2798.52     98.70 o 
  -1   9   8     1366.27     1449.23     59.12 o 
   0   9   8     3192.58     3191.74    102.33 o 
   1   9   8     1538.79     1510.17     65.30 o 
   2   9   8     3131.81     3139.82     95.38 o 
   3   9   8      380.19      436.28     25.25 o 
   4   9   8      856.15      882.89     60.44 o 
   5   9   8      870.56     1020.41     71.12 o 
   6   9   8     2287.32     2221.31    148.08 o 
   7   9   8      257.45      320.49     62.93 o 
   8   9   8      141.26      150.39     36.30 o 
   9   9   8      847.24      880.79     62.86 o 
  10   9   8     1223.00     1149.97     82.07 o 
  11   9   8        5.28      -17.62     52.85 o 
  12   9   8       61.21       93.96     66.55 o 
  13   9   8      536.44      363.10     90.04 o 
 -12  10   8      398.39      331.46     97.23 o 
 -11  10   8      214.48      123.17     71.11 o 
 -10  10   8     1001.73      962.48     92.19 o 
  -9  10   8     1115.56     1155.26     82.72 o 
  -8  10   8      953.42     1085.59     76.56 o 
  -7  10   8      220.83      251.08     58.86 o 
  -6  10   8      582.54      513.64     65.91 o 
  -5  10   8      482.62      548.90     62.22 o 
  -4  10   8     5142.04     5115.80    212.58 o 
  -3  10   8      156.41      181.22     41.87 o 
  -2  10   8      728.43      780.90     57.78 o 
  -1  10   8     2822.46     2836.89    119.11 o 
   0  10   8      130.20       98.12     27.04 o 
   1  10   8     2760.99     2804.83     93.80 o 
   2  10   8      857.77      877.57     41.86 o 
   3  10   8      152.30      174.95     23.61 o 
   4  10   8     4902.85     4823.30    160.28 o 
   5  10   8      578.90      578.15     33.88 o 
   6  10   8      535.37      549.49     32.57 o 
   7  10   8      239.56      250.11     30.81 o 
   8  10   8      985.52      928.38     49.14 o 
   9  10   8     1104.44     1089.48     84.26 o 
  10  10   8      989.31      889.54     92.98 o 
  11  10   8      174.80      148.76     64.59 o 
  12  10   8      440.70      560.70     87.10 o 
 -11  11   8      100.44      134.92     75.25 o 
 -10  11   8      510.51      492.30    133.31 o 
  -9  11   8     1396.84     1622.01    134.88 o 
  -8  11   8     1198.88     1149.97    108.90 o 
  -7  11   8      696.28      704.74     76.38 o 
  -6  11   8     1872.23     1816.31    109.74 o 
  -5  11   8      663.50      581.87     68.20 o 
  -4  11   8        0.78        9.24     79.25 o 
  -3  11   8     2949.01     2804.19    139.48 o 
  -2  11   8      283.39      250.47     50.72 o 
  -1  11   8      510.57      592.82     59.26 o 
   0  11   8     2270.61     2322.28    120.33 o 
   1  11   8      481.91      455.65     53.68 o 
   2  11   8      224.29      158.11     33.18 o 
   3  11   8     2852.15     2770.07    112.25 o 
   4  11   8        3.39       57.25     29.19 o 
   5  11   8      703.49      705.83     47.14 o 
   6  11   8     1782.91     1787.91     87.93 o 
   7  11   8      649.22      703.70     59.54 o 
   8  11   8     1223.87     1279.16    107.66 o 
   9  11   8     1462.10     1452.30    129.19 o 
  10  11   8      464.92      310.25     72.42 o 
  11  11   8       99.49      196.72     73.40 o 
 -10  12   8      129.72       73.81     66.99 o 
  -9  12   8      283.08      254.91     68.92 o 
  -8  12   8        8.93       73.96     65.47 o 
  -7  12   8      129.74       96.15     66.38 o 
  -6  12   8      681.44      612.41     73.58 o 
  -5  12   8     1092.85     1154.72     90.50 o 
  -4  12   8      615.16      711.03     79.03 o 
  -3  12   8      134.66      134.67     54.64 o 
  -2  12   8       32.45       52.62     52.65 o 
  -1  12   8     2027.45     1942.59    113.18 o 
   0  12   8     7494.71     7674.55    387.74 o 
   1  12   8     1970.29     2019.37    367.99 o 
   2  12   8       78.28       65.52     57.09 o 
   3  12   8      125.39      105.70     70.47 o 
   4  12   8      671.60      677.16     92.98 o 
   5  12   8     1189.49     1040.26    112.55 o 
   6  12   8      697.13      609.66     66.59 o 
   7  12   8      112.35       95.16     87.59 o 
   8  12   8        9.97       32.30     61.66 o 
   9  12   8      298.82      345.48     76.34 o 
  10  12   8      143.96      165.40     74.38 o 
  -9  13   8      581.40      715.66     97.46 o 
  -8  13   8       67.00      108.47     91.13 o 
  -7  13   8      289.34      408.01    192.27 o 
  -6  13   8      201.65      347.74     87.49 o 
  -5  13   8     1155.68      880.25    111.39 o 
  -4  13   8      611.87      564.53     97.39 o 
  -3  13   8     1034.35     1180.85    269.63 o 
  -2  13   8      448.34      354.14     97.87 o 
  -1  13   8      312.19      219.27     74.39 o 
   0  13   8      805.49      718.61    101.79 o 
   1  13   8      215.72      147.15     70.22 o 
   2  13   8      552.89      399.31     98.85 o 
   3  13   8     1079.12      838.65    123.32 o 
   4  13   8      646.65      629.21    102.76 o 
   5  13   8     1080.05     1088.22    121.36 o 
   6  13   8      183.93      138.00     77.32 o 
   7  13   8      280.89      173.23     79.27 o 
   8  13   8       34.79      118.42     75.36 o 
   9  13   8      564.55      448.25     95.91 o 
  -8  14   8      227.23      284.67    106.18 o 
  -7  14   8      496.65      603.01    158.01 o 
  -6  14   8      456.00      309.48    120.87 o 
  -5  14   8      218.23      228.53     92.73 o 
  -4  14   8       40.79      170.99    184.00 o 
  -3  14   8      430.92      369.26    119.40 o 
  -2  14   8      348.92      400.86     89.93 o 
  -1  14   8     1143.49     1252.37    271.05 o 
   0  14   8      193.36      314.80     84.42 o 
   1  14   8     1095.40     1098.01    152.68 o 
   2  14   8      291.37      178.12    103.74 o 
   3  14   8      400.34      317.10    104.72 o 
   4  14   8       23.97      -84.17     84.17 o 
   5  14   8      197.87      307.31     97.87 o 
   6  14   8      458.65      441.39    102.76 o 
   7  14   8      513.62      793.63    115.49 o 
   8  14   8      221.96      159.53     92.00 o 
  -6  15   8      514.33      577.77    123.76 o 
  -5  15   8      176.45      187.76     95.87 o 
  -4  15   8      504.26      618.81    111.10 o 
  -3  15   8      419.70      396.83    101.72 o 
  -2  15   8      162.60      181.24     91.68 o 
  -1  15   8      394.77      394.58     96.92 o 
   0  15   8      162.14      -49.91    111.57 o 
   1  15   8      355.29      174.21    118.42 o 
   2  15   8      178.15       14.68    110.59 o 
   3  15   8      556.42      519.59    126.25 o 
   4  15   8      561.48      413.99    118.42 o 
   5  15   8      167.23       85.15    105.70 o 
   6  15   8      565.54      482.50    120.38 o 
  -2  16   8      297.60      330.80    148.76 o 
  -1  16   8       17.09     -112.55    124.30 o 
   0  16   8      398.51      365.06    138.98 o 
   1  16   8       19.27       35.23    122.34 o 
   2  16   8      320.14      275.02    135.06 o 
   1   0   9       36.99       35.41     13.22 o 
   2   0   9     1826.54     1951.12     60.95 o 
   3   0   9     3640.63     3843.44    102.95 o 
   4   0   9     4051.61     3891.32    125.38 o 
   5   0   9      663.07      669.47     28.56 o 
   6   0   9     1091.57     1117.28     40.12 o 
   7   0   9     2089.84     2116.44     64.30 o 
   8   0   9      837.73      852.81     43.52 o 
   9   0   9        5.46       -8.82     22.65 o 
  10   0   9     7860.39     7713.65    244.60 o 
  11   0   9     1935.63     2174.79    155.93 o 
  12   0   9      937.84      846.62    202.10 o 
  13   0   9     1714.31     1659.68    164.42 o 
  14   0   9      290.76      279.91     96.89 o 
  15   0   9       30.39        8.81     96.89 o 
 -15   1   9       82.78      121.36    105.70 o 
 -14   1   9      448.23      409.10    107.66 o 
 -13   1   9       29.77       65.94     82.21 o 
 -12   1   9      127.96       67.73     76.34 o 
 -11   1   9      852.07      877.43     68.30 o 
 -10   1   9      507.21      521.07     73.71 o 
  -9   1   9      511.14      464.88     38.57 o 
  -8   1   9     2490.40     2555.23     79.51 o 
  -7   1   9      796.34      808.69     45.23 o 
  -6   1   9     5022.22     5112.30    148.10 o 
  -5   1   9     5679.37     5651.21    152.47 o 
  -4   1   9     5270.02     5297.37    142.20 o 
  -3   1   9     3469.89     3389.50     88.73 o 
  -2   1   9      710.34      702.13     24.78 o 
  -1   1   9     2603.21     2797.35     82.19 o 
   0   1   9    24061.10    23406.88    646.11 o 
   1   1   9     2498.67     2652.55     81.00 o 
   2   1   9      507.35      499.57     22.47 o 
   3   1   9     3732.04     3670.73    146.86 o 
   4   1   9     5031.20     5151.12    217.72 o 
   5   1   9     5412.21     5424.87    294.23 o 
   6   1   9     5543.45     5777.62    193.79 o 
   7   1   9      643.50      667.09     27.34 o 
   8   1   9     2348.59     2427.64     80.31 o 
   9   1   9      583.20      570.27     36.61 o 
  10   1   9      510.46      564.36     40.23 o 
  11   1   9      915.35      748.17     62.98 o 
  12   1   9      114.58       72.42     64.59 o 
  13   1   9       31.97       76.34     77.32 o 
  14   1   9      512.91      413.99     98.85 o 
  15   1   9       72.06      149.74     97.87 o 
 -15   2   9      420.07      470.76    126.25 o 
 -14   2   9      511.39      440.42    116.47 o 
 -13   2   9      788.71      788.03    100.81 o 
 -12   2   9      498.60      644.81     77.43 o 
 -11   2   9     1397.76     1266.63     84.83 o 
 -10   2   9     2248.18     2355.76    205.51 o 
  -9   2   9      706.53      679.16     47.61 o 
  -8   2   9     1232.79     1377.61     99.22 o 
  -7   2   9     2577.44     2527.58     80.07 o 
  -6   2   9      531.69      559.12     39.74 o 
  -5   2   9     2308.69     2287.41     69.75 o 
  -4   2   9     3587.53     3654.19     98.26 o 
  -3   2   9     3613.83     3628.04     94.09 o 
  -2   2   9     4723.96     4535.06    112.55 o 
  -1   2   9     9094.78     9053.29    246.43 o 
   0   2   9     8646.76     8894.51    248.97 o 
   1   2   9     9856.74    10047.34    266.45 o 
   2   2   9     4228.69     3945.74    231.14 o 
   3   2   9     3548.10     3571.33    196.71 o 
   4   2   9     3988.92     4034.56    161.80 o 
   5   2   9     2171.83     2104.53    124.29 o 
   6   2   9      453.35      371.20    104.41 o 
   7   2   9     2770.36     2617.55    124.54 o 
   8   2   9     1209.64     1308.96     44.54 o 
   9   2   9      605.80      614.18     40.35 o 
  10   2   9     2220.10     2272.61     86.98 o 
  11   2   9     1500.44     1249.12    102.27 o 
  12   2   9      527.98      557.76     85.15 o 
  13   2   9      830.21      751.55    104.72 o 
  14   2   9      560.65      628.23    105.70 o 
  15   2   9      435.92      298.50    104.72 o 
 -15   3   9       48.21       24.47    116.47 o 
 -14   3   9      356.21      295.65     84.40 o 
 -13   3   9      305.66      165.37     73.01 o 
 -12   3   9      229.04      212.69     67.15 o 
 -11   3   9      371.32      399.81     71.61 o 
 -10   3   9     1215.20     1401.20     85.86 o 
  -9   3   9      271.52      289.14     44.38 o 
  -8   3   9     1751.57     1642.16     82.66 o 
  -7   3   9     1866.01     1856.60     64.46 o 
  -6   3   9     5342.85     5439.73    150.66 o 
  -5   3   9     2068.50     2179.78     68.39 o 
  -4   3   9     4770.34     4819.52    123.42 o 
  -3   3   9    13648.87    13603.48    348.41 o 
  -2   3   9     2053.69     1961.06     56.75 o 
  -1   3   9      754.67      764.54     32.61 o 
   0   3   9     7943.90     7707.75    200.99 o 
   1   3   9      686.95      645.82     47.39 o 
   2   3   9     2230.70     2251.24     98.46 o 
   3   3   9    14029.17    13326.03    549.56 o 
   4   3   9     4836.53     4695.32    345.48 o 
   5   3   9     2032.81     2020.32    102.67 o 
   6   3   9     5686.60     5396.53    260.52 o 
   7   3   9     1748.28     1799.24    144.54 o 
   8   3   9     1669.62     1735.76     96.31 o 
   9   3   9      293.06      319.75     29.66 o 
  10   3   9     1354.47     1405.22     66.95 o 
  11   3   9      294.73      243.42     39.65 o 
  12   3   9      244.28      133.07     92.00 o 
  13   3   9      290.30      413.99     79.27 o 
  14   3   9      330.99      266.21     88.08 o 
  15   3   9       57.64      -17.62     86.13 o 
 -14   4   9      229.69      189.75     82.70 o 
 -13   4   9     1754.26     1895.46    136.29 o 
 -12   4   9      205.17      166.06    160.51 o 
 -11   4   9      193.47      224.69     57.18 o 
 -10   4   9     1620.17     1627.09    134.30 o 
  -9   4   9       86.56       68.73     36.83 o 
  -8   4   9     1819.93     1643.65    142.04 o 
  -7   4   9    11633.00    11181.56    319.55 o 
  -6   4   9      122.55      173.66     25.48 o 
  -5   4   9      691.46      708.11     35.65 o 
  -4   4   9      429.39      416.47     25.38 o 
  -3   4   9     2608.76     2631.71     77.10 o 
  -2   4   9        1.54      -10.86     14.99 o 
  -1   4   9     2356.26     2441.98     69.21 o 
   0   4   9     3076.83     3145.76    106.50 o 
   1   4   9     2218.16     2225.34     94.09 o 
   2   4   9        6.29       -1.53     20.14 o 
   3   4   9     2504.52     2502.60    145.32 o 
   4   4   9      541.86      520.75     41.53 o 
   5   4   9      719.45      705.99     52.24 o 
   6   4   9      145.18      168.13     16.04 o 
   7   4   9    10945.32    10367.90    554.36 o 
   8   4   9     1700.02     1802.37     94.78 o 
   9   4   9      122.25      145.08     70.47 o 
  10   4   9     1577.70     1605.54     78.27 o 
  11   4   9      200.46      164.95     34.94 o 
  12   4   9      253.93      127.90     51.74 o 
  13   4   9     1767.74     1594.11    153.66 o 
  14   4   9      218.70      234.89     84.17 o 
 -14   5   9      227.51      163.07     90.04 o 
 -13   5   9      164.85      202.42     80.27 o 
 -12   5   9       57.33       61.96     78.79 o 
 -11   5   9       93.57       -9.40     54.85 o 
 -10   5   9      298.32      422.74     59.80 o 
  -9   5   9      200.22      172.82     39.35 o 
  -8   5   9      846.75      841.93     75.46 o 
  -7   5   9     2140.19     2298.00     94.53 o 
  -6   5   9      306.15      296.36     35.29 o 
  -5   5   9     4505.50     4643.06    128.07 o 
  -4   5   9     1853.68     1865.62     64.92 o 
  -3   5   9    12395.67    12486.74    350.92 o 
  -2   5   9     3455.02     3248.43    100.38 o 
  -1   5   9     1741.12     1842.16     62.59 o 
   0   5   9      217.83      229.36     18.39 o 
   1   5   9     1924.94     1926.14     96.74 o 
   2   5   9     3060.60     3104.23    139.69 o 
   3   5   9    12480.27    12480.69    435.62 o 
   4   5   9     1920.23     1950.42    107.28 o 
   5   5   9     4246.08     4290.59    198.31 o 
   6   5   9      342.97      411.31     33.45 o 
   7   5   9     2292.09     2306.17     97.91 o 
   8   5   9     1004.42      988.78     50.12 o 
   9   5   9      152.65       47.96     85.15 o 
  10   5   9      271.87      227.15     54.23 o 
  11   5   9       70.66       79.84     42.35 o 
  12   5   9       51.50        7.99     46.94 o 
  13   5   9      136.53       14.68     64.59 o 
  14   5   9      278.99      229.02     81.23 o 
 -14   6   9      419.49      381.76     95.43 o 
 -13   6   9      488.97      545.04     94.11 o 
 -12   6   9     1114.66     1228.13    112.42 o 
 -11   6   9     1673.88     1700.36    127.18 o 
 -10   6   9      402.25      560.00     66.68 o 
  -9   6   9      133.41      117.89     52.36 o 
  -8   6   9      664.61      627.93     62.50 o 
  -7   6   9     2979.37     2764.19    128.26 o 
  -6   6   9      955.46      926.31     54.26 o 
  -5   6   9      237.90      270.77     34.61 o 
  -4   6   9     2315.85     2356.63     80.53 o 
  -3   6   9     1517.48     1638.08     58.45 o 
  -2   6   9     6044.58     6082.79    175.24 o 
  -1   6   9      498.55      479.33     31.15 o 
   0   6   9     2123.79     1965.61     65.79 o 
   1   6   9      498.92      564.55     50.97 o 
   2   6   9     5892.26     5800.69    256.79 o 
   3   6   9     1413.65     1350.22     76.37 o 
   4   6   9     2387.66     2282.82     97.80 o 
   5   6   9      174.46      212.32     39.15 o 
   6   6   9      983.12      996.50    120.94 o 
   7   6   9     3419.32     3395.64    148.65 o 
   8   6   9      621.66      675.35     45.43 o 
   9   6   9      127.47      162.22     30.34 o 
  10   6   9      416.55      478.78     67.84 o 
  11   6   9     1708.14     1707.76    131.75 o 
  12   6   9     1087.84     1085.82     87.99 o 
  13   6   9      464.79      456.08     83.19 o 
  14   6   9      436.22      350.38     86.13 o 
 -13   7   9       31.37      120.30     85.81 o 
 -12   7   9      222.10      152.88     79.18 o 
 -11   7   9      212.07      178.92     63.00 o 
 -10   7   9      820.90      975.82     89.31 o 
  -9   7   9     1242.78     1258.17     90.12 o 
  -8   7   9      366.19      336.20     57.46 o 
  -7   7   9     2526.22     2353.76    103.10 o 
  -6   7   9      609.18      730.78     50.79 o 
  -5   7   9     2630.57     2587.44    137.29 o 
  -4   7   9      238.65      297.52     31.50 o 
  -3   7   9     7606.02     7647.25    220.13 o 
  -2   7   9     1039.52     1044.89     48.23 o 
  -1   7   9     2259.53     2163.41     76.84 o 
   0   7   9     6871.04     6939.41    215.75 o 
   1   7   9     2352.47     2348.69     74.01 o 
   2   7   9     1316.47     1411.85     68.22 o 
   3   7   9     7309.43     7496.28    321.14 o 
   4   7   9      282.15      295.50     36.54 o 
   5   7   9     2535.37     2498.15    127.22 o 
   6   7   9      622.06      751.53     60.49 o 
   7   7   9     2873.47     2972.65    133.83 o 
   8   7   9      290.50      362.78     56.47 o 
   9   7   9     1105.25     1125.75     73.88 o 
  10   7   9      771.54      734.00     49.61 o 
  11   7   9      202.11      198.94     51.27 o 
  12   7   9      253.11      218.15     51.85 o 
  13   7   9       29.44       31.32     64.59 o 
 -13   8   9      245.38      365.17     96.45 o 
 -12   8   9       20.46        4.49     79.88 o 
 -11   8   9      361.05      403.68     74.34 o 
 -10   8   9     4417.10     4137.62    192.52 o 
  -9   8   9      341.73      337.91     64.12 o 
  -8   8   9      454.23      459.36     63.14 o 
  -7   8   9     2286.34     2001.09     98.05 o 
  -6   8   9     1026.23     1028.20     66.63 o 
  -5   8   9      840.60      837.28     59.64 o 
  -4   8   9     1028.27     1135.78     61.34 o 
  -3   8   9     1351.72     1325.23     65.62 o 
  -2   8   9     4485.97     4281.22    141.58 o 
  -1   8   9     1773.70     1631.14     61.28 o 
   0   8   9     2395.96     2315.97     78.65 o 
   1   8   9     1659.51     1607.54     66.30 o 
   2   8   9     4325.12     4233.34    141.39 o 
   3   8   9     1424.02     1552.08     74.82 o 
   4   8   9     1176.11     1406.71     82.67 o 
   5   8   9      851.92      827.76     65.56 o 
   6   8   9      947.30     1015.44    114.10 o 
   7   8   9     2186.28     2071.54    140.24 o 
   8   8   9      441.27      523.94     68.62 o 
   9   8   9      337.22      347.10     79.27 o 
  10   8   9     4322.87     4011.10    163.37 o 
  11   8   9      417.21      253.26     47.48 o 
  12   8   9        1.84      -34.25     55.79 o 
  13   8   9      253.93      253.48     76.34 o 
 -12   9   9      187.31      217.65     90.84 o 
 -11   9   9       45.05      -35.21     64.79 o 
 -10   9   9       10.46      -24.48     60.94 o 
  -9   9   9      118.26      187.88     63.05 o 
  -8   9   9     1036.42     1134.05     93.33 o 
  -7   9   9     1293.10     1287.66     90.37 o 
  -6   9   9      641.39      675.95     66.15 o 
  -5   9   9     1209.74     1113.39    111.48 o 
  -4   9   9     2230.13     2202.61    102.09 o 
  -3   9   9      279.68      271.91     36.02 o 
  -2   9   9     1589.24     1524.27     79.00 o 
  -1   9   9     3562.04     3543.88    112.53 o 
   0   9   9     3291.71     3321.23    106.56 o 
   1   9   9     3356.30     3432.89    109.88 o 
   2   9   9     1344.58     1279.01     56.17 o 
   3   9   9      208.66      201.66     16.84 o 
   4   9   9     2229.92     2173.91    117.54 o 
   5   9   9     1126.23     1291.62     94.39 o 
   6   9   9      554.56      618.55     75.03 o 
   7   9   9     1406.67     1375.97    108.92 o 
   8   9   9      917.71     1046.59     96.98 o 
   9   9   9      147.77      174.94     27.55 o 
  10   9   9        8.53       49.81     25.56 o 
  11   9   9       55.87       55.79     51.87 o 
  12   9   9      183.65      138.00     62.64 o 
 -11  10   9      481.12      486.88     81.97 o 
 -10  10   9      843.27     1009.38     95.86 o 
  -9  10   9      997.48     1123.08    139.45 o 
  -8  10   9      529.77      550.96     64.83 o 
  -7  10   9        8.63      -37.48     52.06 o 
  -6  10   9     1416.48     1424.28     97.94 o 
  -5  10   9     1316.34     1124.87    112.44 o 
  -4  10   9      973.79      990.02     77.14 o 
  -3  10   9      578.03      598.68     61.34 o 
  -2  10   9      383.43      442.31     54.65 o 
  -1  10   9      563.66      605.88     48.31 o 
   0  10   9      266.97      250.78     30.76 o 
   1  10   9      706.07      786.00     41.27 o 
   2  10   9      304.46      313.48     29.20 o 
   3  10   9      520.37      582.61     35.74 o 
   4  10   9     1078.42     1040.10     50.20 o 
   5  10   9     1402.35     1337.50     56.17 o 
   6  10   9     1669.31     1667.30    120.69 o 
   7  10   9       20.56        0.46     55.25 o 
   8  10   9      545.59      516.96     52.04 o 
   9  10   9      906.11      965.69     70.77 o 
  10  10   9     1006.01     1063.84     78.73 o 
  11  10   9      502.69      467.82     74.38 o 
 -11  11   9      273.68      346.69     82.79 o 
 -10  11   9       73.10       51.81     72.49 o 
  -9  11   9      386.52      358.24     68.56 o 
  -8  11   9      207.86      219.82     68.10 o 
  -7  11   9      305.15      265.47     64.05 o 
  -6  11   9      889.51      761.79     84.54 o 
  -5  11   9     1144.07     1117.58     89.10 o 
  -4  11   9     2066.84     1998.99    123.36 o 
  -3  11   9      586.48      563.26     63.82 o 
  -2  11   9      746.16      699.90     66.02 o 
  -1  11   9      152.24      191.30     50.63 o 
   0  11   9     4322.84     4178.54    164.46 o 
   1  11   9      137.45      168.31     41.29 o 
   2  11   9      689.80      681.44     44.51 o 
   3  11   9      494.81      449.13     43.23 o 
   4  11   9     2268.67     2483.14    145.39 o 
   5  11   9     1264.17     1306.22     69.01 o 
   6  11   9      862.86      888.49     51.31 o 
   7  11   9      319.58      380.69     56.04 o 
   8  11   9      129.74      179.98     32.61 o 
   9  11   9      390.04      436.50     63.62 o 
  10  11   9       97.59       33.28     56.76 o 
  11  11   9      203.53      195.74     70.47 o 
 -10  12   9      609.98      679.49     95.10 o 
  -9  12   9       98.50      103.57     66.10 o 
  -8  12   9      326.19      346.50     76.82 o 
  -7  12   9      640.51      632.88    104.53 o 
  -6  12   9      188.07      163.45     63.46 o 
  -5  12   9     1121.87     1089.12     90.66 o 
  -4  12   9      139.16      168.86     58.86 o 
  -3  12   9      889.89      864.72     81.52 o 
  -2  12   9      304.57      338.43     61.75 o 
  -1  12   9      606.87      594.61     67.21 o 
   0  12   9      220.52      185.20     68.25 o 
   1  12   9      610.23      591.01    114.95 o 
   2  12   9      306.51      403.23     87.10 o 
   3  12   9      960.88      883.21     84.84 o 
   4  12   9      203.46      200.73     56.66 o 
   5  12   9     1187.69     1191.35     92.94 o 
   6  12   9      168.59      127.34     96.89 o 
   7  12   9      559.08      534.58     64.81 o 
   8  12   9      329.84      368.97     70.47 o 
   9  12   9       98.55      152.68     65.57 o 
  10  12   9      587.58      528.40     90.04 o 
  -8  13   9       19.33      -22.74     90.14 o 
  -7  13   9      118.73      239.33     92.66 o 
  -6  13   9      211.85      266.45     90.63 o 
  -5  13   9      774.88     1008.71    311.23 o 
  -4  13   9     1884.28     1770.37    142.91 o 
  -3  13   9      140.26      231.57    128.70 o 
  -2  13   9     1173.81     1392.35    124.05 o 
  -1  13   9      255.28      264.11     77.47 o 
   0  13   9      691.84      752.24     94.61 o 
   1  13   9      294.79      239.78     98.85 o 
   2  13   9     1286.30     1313.32    151.70 o 
   3  13   9      152.36      112.55     82.21 o 
   4  13   9     1715.81     1725.26    165.40 o 
   5  13   9      771.59      618.44    102.76 o 
   6  13   9      198.59      120.38     75.36 o 
   7  13   9      120.81      151.70     74.38 o 
   8  13   9       29.53      143.87     74.38 o 
  -7  14   9      168.10      200.10     98.99 o 
  -6  14   9      430.01      339.92    101.78 o 
  -5  14   9       91.14       88.47     86.30 o 
  -4  14   9      178.83      201.52     88.51 o 
  -3  14   9      304.73      180.76     88.57 o 
  -2  14   9      632.20      705.39    102.42 o 
  -1  14   9      407.51      335.69    123.32 o 
   0  14   9       40.17      -58.72    101.79 o 
   1  14   9      395.59      459.01    115.49 o 
   2  14   9      573.11      504.91    121.36 o 
   3  14   9      288.60      196.72     96.89 o 
   4  14   9      166.25      101.79     92.98 o 
   5  14   9      116.30      145.83     90.04 o 
   6  14   9      440.90      429.65    100.81 o 
   7  14   9      179.52      183.02     92.00 o 
  -5  15   9        4.84        1.85     95.43 o 
  -4  15   9      206.98      339.55    103.77 o 
  -3  15   9      144.91      258.38    137.02 o 
  -2  15   9      481.81      421.82    144.85 o 
  -1  15   9      435.18      574.40    140.93 o 
   0  15   9       31.96      -52.85    112.55 o 
   1  15   9      406.89       81.23    116.47 o 
   2  15   9      471.23      520.57    131.15 o 
   3  15   9      150.11      -33.28    103.74 o 
   4  15   9      229.54      143.87    106.68 o 
   5  15   9        9.48      -37.19     98.85 o 
   0   0  10     6603.71     6750.58    272.04 o 
   1   0  10       25.80        1.12     14.72 o 
   2   0  10     4733.07     5029.33    145.07 o 
   3   0  10       32.84       26.46     12.82 o 
   4   0  10     7649.33     7632.75    216.19 o 
   5   0  10     1064.89     1071.59     45.15 o 
   6   0  10     3489.61     3354.33    102.65 o 
   7   0  10       11.69       10.07     15.70 o 
   8   0  10     3443.99     3400.94    105.73 o 
   9   0  10      704.86      741.23     39.65 o 
  10   0  10      656.71      673.83     52.69 o 
  11   0  10      251.93      228.22     58.38 o 
  12   0  10     1069.58     1150.86    127.23 o 
  13   0  10      567.26      395.40     94.93 o 
  14   0  10       45.70       -4.89     90.04 o 
 -14   1  10      559.97      469.78    114.51 o 
 -13   1  10      108.09       87.10     85.15 o 
 -12   1  10       99.07      185.95     83.19 o 
 -11   1  10      270.96      275.89     52.30 o 
 -10   1  10     3038.29     3020.01    145.23 o 
  -9   1  10     2090.64     2151.92    103.62 o 
  -8   1  10      559.23      631.01     35.70 o 
  -7   1  10      390.84      405.40     26.79 o 
  -6   1  10     1096.42     1169.15     43.15 o 
  -5   1  10     3174.04     3339.64     97.13 o 
  -4   1  10     5803.76     5723.98    175.71 o 
  -3   1  10     6005.31     5992.86    155.98 o 
  -2   1  10      858.54      895.60     34.32 o 
  -1   1  10     2022.95     1955.35     63.26 o 
   0   1  10      581.41      613.52     28.77 o 
   1   1  10     1948.16     1913.62     62.09 o 
   2   1  10      716.98      724.80     35.99 o 
   3   1  10     5902.13     5718.27    207.82 o 
   4   1  10     6234.68     6367.78    214.83 o 
   5   1  10     3334.61     3452.31    128.84 o 
   6   1  10      999.24      986.33     74.03 o 
   7   1  10      244.53      279.36     20.09 o 
   8   1  10      511.81      496.88     29.62 o 
   9   1  10     2409.01     2453.56     80.55 o 
  10   1  10     3099.97     3130.44    110.59 o 
  11   1  10      168.07      232.93     66.55 o 
  12   1  10      102.28       62.64     70.47 o 
  13   1  10       99.74      214.34     80.25 o 
  14   1  10      624.13      593.00    108.64 o 
 -14   2  10      529.40      560.70    121.36 o 
 -13   2  10       87.00       93.96     92.00 o 
 -12   2  10     1157.10     1223.10    104.56 o 
 -11   2  10       30.43       57.34     50.67 o 
 -10   2  10     1039.57     1052.63     85.27 o 
  -9   2  10      183.58      185.29     38.25 o 
  -8   2  10      539.09      585.34     39.17 o 
  -7   2  10     3029.25     2965.88     90.31 o 
  -6   2  10     2706.53     2700.75     81.85 o 
  -5   2  10     2642.90     2662.43     78.58 o 
  -4   2  10     1172.48     1158.88     50.78 o 
  -3   2  10     5037.36     5026.48    137.82 o 
  -2   2  10     1266.20     1266.33     43.23 o 
  -1   2  10       72.01       78.14     15.51 o 
   0   2  10    29436.78    29045.42    800.79 o 
   1   2  10       38.63       41.64     14.59 o 
   2   2  10     1082.13     1068.58    149.25 o 
   3   2  10     5328.32     5147.07    266.05 o 
   4   2  10     1193.62     1105.13     89.98 o 
   5   2  10     2571.92     2371.39    182.49 o 
   6   2  10     2591.31     2449.11    124.10 o 
   7   2  10     2777.07     2795.64    138.54 o 
   8   2  10      675.22      732.18     31.84 o 
   9   2  10      240.24      242.18     37.72 o 
  10   2  10      895.49      925.90     54.53 o 
  11   2  10       40.57        3.91     51.87 o 
  12   2  10     1193.10     1281.02    126.25 o 
  13   2  10       98.20      131.15     75.36 o 
  14   2  10      501.59      509.81    101.79 o 
 -14   3  10       27.35      -38.17    103.74 o 
 -13   3  10      537.00      615.51    116.47 o 
 -12   3  10      219.45      153.59     68.84 o 
 -11   3  10      815.87      867.40     86.82 o 
 -10   3  10     1382.17     1294.73     87.94 o 
  -9   3  10      801.60      769.47     58.71 o 
  -8   3  10     1523.65     1483.79     64.42 o 
  -7   3  10    10276.21    10407.73    274.74 o 
  -6   3  10     5552.65     5840.56    165.56 o 
  -5   3  10     2585.78     2642.61     82.57 o 
  -4   3  10      419.10      454.84     32.77 o 
  -3   3  10      574.94      578.12     27.71 o 
  -2   3  10     2545.69     2460.75     80.80 o 
  -1   3  10      264.46      263.04     19.38 o 
   0   3  10     2965.36     2993.51     83.96 o 
   1   3  10      215.62      199.81     15.06 o 
   2   3  10     2710.72     2654.40    118.24 o 
   3   3  10      658.38      624.13     39.13 o 
   4   3  10      336.94      278.50     54.99 o 
   5   3  10     2658.39     2849.69    223.14 o 
   6   3  10     5972.84     6294.16    251.43 o 
   7   3  10     9305.76     9625.55    521.23 o 
   8   3  10     1464.49     1762.52    152.68 o 
   9   3  10      890.34      829.04     40.36 o 
  10   3  10     1541.86     1482.05    111.43 o 
  11   3  10      868.58      829.15     63.94 o 
  12   3  10      178.91      217.27     66.55 o 
  13   3  10      532.14      471.73     88.08 o 
  14   3  10       32.63      124.30     81.23 o 
 -14   4  10       18.55     -102.76    102.76 o 
 -13   4  10     1254.53     1248.73    155.61 o 
 -12   4  10      345.35      352.49     74.37 o 
 -11   4  10      950.50     1041.14     84.44 o 
 -10   4  10     1514.60     1524.08     95.60 o 
  -9   4  10      126.26      154.23     48.40 o 
  -8   4  10      268.19      155.28     37.81 o 
  -7   4  10      330.87      353.68     35.31 o 
  -6   4  10     1589.20     1534.66     61.95 o 
  -5   4  10     1651.32     1732.40     60.21 o 
  -4   4  10     3611.65     3852.24    114.07 o 
  -3   4  10     4140.31     4281.54    107.80 o 
  -2   4  10     1399.49     1393.74     50.89 o 
  -1   4  10     8412.51     8443.67    240.59 o 
   0   4  10     1452.54     1369.25     48.37 o 
   1   4  10     8418.55     8474.79    299.39 o 
   2   4  10     1806.81     1939.80     86.94 o 
   3   4  10     3741.61     3790.48    181.89 o 
   4   4  10     3518.39     3518.48    198.23 o 
   5   4  10     1606.93     1476.29    164.86 o 
   6   4  10     1831.03     1787.39    120.58 o 
   7   4  10      233.36      308.74     65.65 o 
   8   4  10      125.05       75.34     59.62 o 
   9   4  10      102.20      183.12     67.30 o 
  10   4  10     1428.99     1422.21     91.96 o 
  11   4  10     1027.14      969.68     66.07 o 
  12   4  10      301.01      245.65     64.59 o 
  13   4  10     1187.14      999.16    116.47 o 
  14   4  10       34.65      -18.60     75.36 o 
 -14   5  10      439.39      296.55    131.15 o 
 -13   5  10      422.88      464.35     89.84 o 
 -12   5  10       72.92       47.72     63.89 o 
 -11   5  10     1698.89     1974.25    129.97 o 
 -10   5  10      945.10      867.56     76.87 o 
  -9   5  10      118.28      130.01     50.16 o 
  -8   5  10      195.40      239.65     41.09 o 
  -7   5  10     1655.39     1655.28     83.80 o 
  -6   5  10     3085.84     3227.01    107.54 o 
  -5   5  10      173.28      156.01     39.60 o 
  -4   5  10     3782.76     3813.82    103.64 o 
  -3   5  10     3907.08     4016.96    124.32 o 
  -2   5  10      329.39      390.77     45.48 o 
  -1   5  10      395.77      400.06     26.82 o 
   0   5  10     2762.99     2673.68     92.52 o 
   1   5  10      503.18      571.66     54.80 o 
   2   5  10      285.64      332.08     33.44 o 
   3   5  10     4106.08     4270.69    218.99 o 
   4   5  10     3867.31     4055.26    176.14 o 
   5   5  10      211.71      179.35     34.61 o 
   6   5  10     2883.13     2990.52    147.05 o 
   7   5  10     1813.06     1798.72     75.46 o 
   8   5  10      215.74      295.03    133.10 o 
   9   5  10      161.31      350.38    106.68 o 
  10   5  10      805.72      835.71    142.89 o 
  11   5  10     1792.50     1691.01     97.92 o 
  12   5  10       56.14       20.55     51.87 o 
  13   5  10      445.38      280.89     74.38 o 
  14   5  10      499.47      300.46     85.15 o 
 -13   6  10      921.30     1177.70    195.25 o 
 -12   6  10       47.81       -1.05     64.12 o 
 -11   6  10      370.69      475.09     69.82 o 
 -10   6  10      382.33      438.24     65.95 o 
  -9   6  10      570.66      517.72     65.40 o 
  -8   6  10      933.13      856.44     70.22 o 
  -7   6  10     1215.32     1295.83    104.04 o 
  -6   6  10      165.72      220.93     37.18 o 
  -5   6  10     1652.88     1664.42     70.23 o 
  -4   6  10      746.81      839.38     52.52 o 
  -3   6  10    13517.82    13683.66    378.40 o 
  -2   6  10      228.45      244.82     25.55 o 
  -1   6  10      486.83      464.35     29.91 o 
   0   6  10      453.71      386.48     25.69 o 
   1   6  10      504.98      496.39     30.93 o 
   2   6  10      158.98       86.06     23.39 o 
   3   6  10    12849.50    13012.13    469.23 o 
   4   6  10      815.80      854.70     89.41 o 
   5   6  10     2062.67     1998.88    101.18 o 
   6   6  10      123.57      158.75     38.01 o 
   7   6  10     1444.73     1547.37     86.27 o 
   8   6  10      732.96      655.31     56.82 o 
   9   6  10      528.91      514.70    115.49 o 
  10   6  10      484.12      440.42    115.49 o 
  11   6  10      372.96      397.39     39.68 o 
  12   6  10       50.02      -14.68     50.89 o 
  13   6  10      974.11      762.31    100.81 o 
 -13   7  10      677.99      956.01    114.52 o 
 -12   7  10      180.97      121.16     81.63 o 
 -11   7  10      240.72      292.61     92.74 o 
 -10   7  10     2833.16     2744.42    174.27 o 
  -9   7  10      194.35      328.07     61.95 o 
  -8   7  10      660.58      600.56     68.11 o 
  -7   7  10     2304.43     2230.13    119.76 o 
  -6   7  10      230.97      210.35     39.21 o 
  -5   7  10     1356.42     1274.03     68.39 o 
  -4   7  10     3038.90     2800.14    107.66 o 
  -3   7  10      423.20      546.01     41.93 o 
  -2   7  10     2318.42     2306.39     82.05 o 
  -1   7  10     3031.02     3037.54    100.02 o 
   0   7  10      127.21      120.22     22.42 o 
   1   7  10     3323.28     3180.47     97.27 o 
   2   7  10     2402.37     2238.12    119.06 o 
   3   7  10      323.36      419.44     70.35 o 
   4   7  10     3054.11     2880.09    140.46 o 
   5   7  10     1323.23     1315.42    106.31 o 
   6   7  10      118.54       89.10     40.36 o 
   7   7  10     2107.82     2220.44    118.89 o 
   8   7  10      901.69      762.16     71.52 o 
   9   7  10      196.01      176.01     47.68 o 
  10   7  10     2786.55     3041.51    278.93 o 
  11   7  10      230.66      229.61     33.72 o 
  12   7  10      220.80      245.65     57.74 o 
  13   7  10      690.90      673.25     92.98 o 
 -12   8  10       14.11      112.70     84.06 o 
 -11   8  10      449.41      436.71     76.49 o 
 -10   8  10      612.94      580.82     77.05 o 
  -9   8  10      591.98      609.06     74.07 o 
  -8   8  10     1394.70     1482.53    123.37 o 
  -7   8  10     1140.16     1172.08     75.54 o 
  -6   8  10      271.32      400.09     58.46 o 
  -5   8  10      103.80       91.53     41.66 o 
  -4   8  10     2306.88     2356.39     97.76 o 
  -3   8  10      839.09      739.89     68.71 o 
  -2   8  10      657.93      660.65     38.34 o 
  -1   8  10     3515.07     3541.47    127.37 o 
   0   8  10     2278.57     2171.16     75.85 o 
   1   8  10     3946.19     3932.46    116.60 o 
   2   8  10      540.30      496.08     31.43 o 
   3   8  10     1114.14      959.86    102.39 o 
   4   8  10     2375.89     2445.82    152.75 o 
   5   8  10      138.54      150.54     44.47 o 
   6   8  10      236.31      297.80     50.25 o 
   7   8  10     1204.85     1251.82    145.34 o 
   8   8  10     1549.90     1658.64    118.75 o 
   9   8  10      552.29      527.01     89.01 o 
  11   8  10      483.12      412.51     41.66 o 
  12   8  10       17.86       11.74     51.87 o 
 -12   9  10       54.37       28.67     88.23 o 
 -11   9  10      220.69      243.77     76.53 o 
 -10   9  10     1043.66     1085.84     97.09 o 
  -9   9  10      170.35      188.13     65.23 o 
  -8   9  10      819.70      966.50     74.50 o 
  -7   9  10     1598.36     1612.98     89.22 o 
  -6   9  10     2097.39     1990.73    116.87 o 
  -5   9  10       50.27      127.54     51.23 o 
  -4   9  10      552.90      483.67     59.14 o 
  -3   9  10     2077.98     1943.59     93.80 o 
  -2   9  10     1392.31     1400.69     71.57 o 
  -1   9  10       69.02       35.44     26.51 o 
   0   9  10      235.70      227.37     28.64 o 
   1   9  10      174.76      191.65     25.39 o 
   2   9  10     1576.44     1721.30     71.73 o 
   3   9  10     1905.18     1965.47    150.28 o 
   4   9  10      388.72      474.36     56.04 o 
   5   9  10       95.71      119.26     47.62 o 
   6   9  10     2160.70     2278.65    205.97 o 
   7   9  10     1511.18     1373.46    115.93 o 
   8   9  10      830.49      971.26     94.77 o 
   9   9  10      158.37      129.62     60.42 o 
  10   9  10     1143.37     1133.78     78.30 o 
  11   9  10      166.19      133.10     47.96 o 
  12   9  10       35.79       57.74     57.74 o 
 -11  10  10      227.58      301.51     81.14 o 
 -10  10  10      329.50      294.03     78.46 o 
  -9  10  10       26.55      -14.31     64.53 o 
  -8  10  10      124.24      142.83     58.84 o 
  -7  10  10      706.91      628.48     73.55 o 
  -6  10  10      310.73      380.92     64.01 o 
  -5  10  10       44.98       67.47     51.70 o 
  -4  10  10      376.31      361.51     59.49 o 
  -3  10  10     1143.30     1088.16     77.38 o 
  -2  10  10      300.36      274.51     52.88 o 
  -1  10  10      428.22      440.39     48.51 o 
   0  10  10     6868.80     7187.95    236.01 o 
   1  10  10      445.10      509.16     36.22 o 
   2  10  10      269.12      237.67     29.47 o 
   3  10  10      948.96     1019.18     48.86 o 
   4  10  10      336.35      437.73     43.90 o 
   5  10  10       26.55       30.57     64.59 o 
   6  10  10      382.44      576.98    109.08 o 
   7  10  10      698.02      704.50     83.52 o 
   8  10  10       94.53       98.85     83.19 o 
   9  10  10       35.96       60.36     20.41 o 
  10  10  10      352.15      316.12     51.87 o 
  11  10  10      278.23      321.99     62.64 o 
 -10  11  10     1021.83     1112.08    116.87 o 
  -9  11  10       63.64      137.30     62.61 o 
  -8  11  10       11.93       58.77     59.07 o 
  -7  11  10     1478.22     1444.25    145.26 o 
  -6  11  10      163.82      255.23     64.47 o 
  -5  11  10     1555.74     1338.48     95.80 o 
  -4  11  10     1273.03     1447.66    140.38 o 
  -3  11  10      160.77      215.94     54.94 o 
  -2  11  10      287.06      256.56     56.06 o 
  -1  11  10       72.87      -12.50     46.95 o 
   0  11  10      701.47      899.06     72.77 o 
   1  11  10      149.34      207.54     58.55 o 
   2  11  10      315.70      429.65     75.36 o 
   3  11  10      177.61      144.30     36.44 o 
   4  11  10     1230.71     1199.25     76.09 o 
   5  11  10     1601.76     1341.24     77.43 o 
   6  11  10      218.79      279.99     30.74 o 
   7  11  10     1378.48     1337.85     74.39 o 
   8  11  10       21.27       47.44     63.62 o 
   9  11  10       66.13       92.98     46.00 o 
  10  11  10      982.14     1032.43     99.83 o 
  -9  12  10      199.88       71.35     68.44 o 
  -8  12  10      125.29      147.49     71.02 o 
  -7  12  10       62.78      -62.32     62.32 o 
  -6  12  10      674.27      772.00     84.35 o 
  -5  12  10      414.85      422.84     69.53 o 
  -4  12  10     2388.55     2288.60    129.53 o 
  -3  12  10      852.76      829.03     77.89 o 
  -2  12  10     1449.32     1452.79    111.97 o 
  -1  12  10        8.79       97.13     64.48 o 
   0  12  10      416.81      461.95    103.74 o 
   1  12  10        9.70       48.94     78.30 o 
   2  12  10     1414.18     1156.73    136.04 o 
   3  12  10      802.90      852.35    106.68 o 
   4  12  10     2369.37     2219.50    187.91 o 
   5  12  10      420.75      418.88     73.40 o 
   6  12  10      588.99      560.70     78.30 o 
   7  12  10       57.94       38.17     52.85 o 
   8  12  10      147.52      107.66     57.74 o 
   9  12  10      181.84      129.19     60.68 o 
  -8  13  10      125.37       58.89     95.23 o 
  -7  13  10      162.67       90.19    127.23 o 
  -6  13  10      255.17      351.19    120.87 o 
  -5  13  10      171.72       77.72    162.46 o 
  -4  13  10      566.15      672.21    200.10 o 
  -3  13  10     1220.06     1114.35    115.73 o 
  -2  13  10       85.07      104.72    104.72 o 
  -1  13  10      844.16      815.16    138.00 o 
   0  13  10      164.25      209.44     99.83 o 
   1  13  10      847.11     1146.94    137.02 o 
   2  13  10      109.45      164.42     91.02 o 
   3  13  10     1152.09     1047.11    129.19 o 
   4  13  10      592.32      711.42    104.72 o 
   5  13  10      198.01      161.49     78.30 o 
   6  13  10      200.35       38.17     72.42 o 
   7  13  10      174.29       52.85     68.51 o 
   8  13  10      134.47       92.98     71.45 o 
  -6  14  10       58.69      141.91    144.85 o 
  -5  14  10      201.89      249.57    135.06 o 
  -4  14  10       20.51      196.72    127.23 o 
  -3  14  10      665.27      628.23    149.74 o 
  -2  14  10      175.32       90.04    117.44 o 
  -1  14  10      119.83      155.61    111.57 o 
   0  14  10     2025.73     1700.79    188.89 o 
   1  14  10      113.85       48.94     99.83 o 
   2  14  10      161.47      178.12    102.76 o 
   3  14  10      703.76      702.61    120.38 o 
   4  14  10       58.96      -83.19     83.19 o 
   5  14  10      193.94      128.21     91.02 o 
   6  14  10       29.69       46.00     85.15 o 
  -3  15  10       31.74       57.74    128.21 o 
  -2  15  10      537.95      343.52    138.00 o 
  -1  15  10      154.22       87.10    122.34 o 
   0  15  10        5.57      -68.51    109.61 o 
   1  15  10      153.62      213.36    118.42 o 
   2  15  10      587.68      419.86    126.25 o 
   3  15  10        9.68      -18.60    102.76 o 
   1   0  11     3036.75     2980.71     91.88 o 
   2   0  11      695.17      756.12     33.99 o 
   3   0  11       35.41       43.66     16.79 o 
   4   0  11      843.62      874.77     48.93 o 
   5   0  11       36.47       19.43     16.53 o 
   6   0  11      296.58      310.27     26.02 o 
   7   0  11      315.54      244.46     45.45 o 
   8   0  11     3569.84     3676.67    115.19 o 
   9   0  11      164.94      195.97     30.67 o 
  10   0  11      539.40      585.63     70.20 o 
  11   0  11     1602.71     1585.29    117.94 o 
  12   0  11       37.15      103.74     77.32 o 
  13   0  11      605.19      458.03     99.83 o 
  14   0  11     1536.36     1537.35    169.32 o 
 -14   1  11       64.57       40.13     97.87 o 
 -13   1  11      110.82      117.44     91.02 o 
 -12   1  11       19.00      -32.30     81.23 o 
 -11   1  11      183.72      186.67     62.53 o 
 -10   1  11       58.45       71.36    111.57 o 
  -9   1  11     1174.61     1192.01     61.34 o 
  -8   1  11     2431.86     2407.83     88.03 o 
  -7   1  11     1571.45     1611.44     58.97 o 
  -6   1  11     1097.24     1158.48     45.67 o 
  -5   1  11     2313.58     2355.04     83.97 o 
  -4   1  11    11705.86    11967.72    342.09 o 
  -3   1  11      299.87      290.22     21.62 o 
  -2   1  11     2171.88     2227.75     63.08 o 
  -1   1  11       71.81       50.89     18.11 o 
   0   1  11      747.71      717.31     32.83 o 
   1   1  11      146.05      169.67     19.03 o 
   2   1  11     1438.51     1529.20     59.21 o 
   3   1  11      368.22      326.80     20.22 o 
   4   1  11    12369.69    12562.21    423.94 o 
   5   1  11     2294.36     2224.73     79.55 o 
   6   1  11     1003.80     1014.00     37.95 o 
   7   1  11     1517.48     1433.85     47.54 o 
   8   1  11     2344.30     2340.90     77.14 o 
   9   1  11     1222.09     1211.19     49.36 o 
  10   1  11       22.74       63.77     35.90 o 
  11   1  11      166.87      176.17     65.57 o 
  12   1  11       24.46       16.64     68.51 o 
  13   1  11      143.63       92.00     80.25 o 
  14   1  11       59.79      -47.96     85.15 o 
 -14   2  11      458.80      413.99    121.36 o 
 -13   2  11      195.80      161.49     97.87 o 
 -12   2  11      419.43      330.80     98.85 o 
 -11   2  11      983.81     1074.65     98.56 o 
 -10   2  11      674.20      581.52    112.01 o 
  -9   2  11     1250.12     1258.26     79.95 o 
  -8   2  11     2084.28     2121.35     86.42 o 
  -7   2  11      787.98      851.68     40.90 o 
  -6   2  11     4889.77     4879.76    141.59 o 
  -5   2  11     2923.92     2914.00     86.90 o 
  -4   2  11      316.15      360.12     26.10 o 
  -3   2  11     6877.25     7014.08    177.53 o 
  -2   2  11     3474.29     3456.96     90.87 o 
  -1   2  11     2351.79     2348.65     64.52 o 
   0   2  11     4207.81     4295.65    127.32 o 
   1   2  11     1855.00     1803.91     66.19 o 
   2   2  11     3350.97     3392.46    123.83 o 
   3   2  11     7283.22     7532.16    366.07 o 
   4   2  11      366.17      357.59     57.71 o 
   5   2  11     2668.28     2666.51    172.21 o 
   6   2  11     5357.18     5642.71    256.89 o 
   7   2  11      793.92      786.20     42.10 o 
   8   2  11     2203.78     2071.72     73.98 o 
   9   2  11     1244.74     1200.87     59.87 o 
  10   2  11      558.91      598.83     47.54 o 
  11   2  11      993.77      967.84    102.76 o 
  12   2  11      440.80      246.63     73.40 o 
  13   2  11      236.67      231.95     79.27 o 
  14   2  11      456.53      458.03    100.81 o 
 -14   3  11       40.73      -98.85    104.72 o 
 -13   3  11      210.35      227.06    102.76 o 
 -12   3  11      124.12      -10.77     90.04 o 
 -11   3  11       26.13       54.10     67.50 o 
 -10   3  11     1038.18     1037.87     81.75 o 
  -9   3  11      579.50      642.59     62.86 o 
  -8   3  11      620.12      634.81     53.53 o 
  -7   3  11     1418.18     1485.13     91.26 o 
  -6   3  11     1169.37     1204.04     52.76 o 
  -5   3  11      316.52      310.80     28.07 o 
  -4   3  11     3188.11     3182.53     86.88 o 
  -3   3  11     1647.05     1683.54     66.76 o 
  -2   3  11     2520.38     2434.83     70.26 o 
  -1   3  11    15056.85    15194.79    353.79 o 
   0   3  11     4109.41     4191.16    124.51 o 
   1   3  11    13936.71    14069.68    450.87 o 
   2   3  11     2706.70     2654.94    117.91 o 
   3   3  11     1515.77     1500.20    113.19 o 
   4   3  11     3052.19     2848.24    182.43 o 
   5   3  11      330.17      376.80     87.10 o 
   6   3  11     1234.65     1141.15    100.68 o 
   7   3  11     1447.28     1492.33    324.39 o 
   8   3  11      570.36      736.48     87.89 o 
   9   3  11      579.69      595.13     87.37 o 
  10   3  11     1175.71     1175.56     63.20 o 
  11   3  11       33.04      -35.23     48.94 o 
  12   3  11      120.33      109.61     65.57 o 
  13   3  11      217.90       90.04     72.42 o 
  14   3  11       37.22       -6.85     79.27 o 
 -13   4  11       49.94       15.66    102.76 o 
 -12   4  11       16.27       31.32     97.87 o 
 -11   4  11     3126.20     2934.50    192.02 o 
 -10   4  11      478.23      459.95     62.91 o 
  -9   4  11      499.88      453.58     63.52 o 
  -8   4  11     1761.27     1756.17     74.51 o 
  -7   4  11     1257.64     1341.05     61.64 o 
  -6   4  11       67.92       31.18     29.62 o 
  -5   4  11       70.53       33.38     26.73 o 
  -4   4  11     1549.02     1617.44     53.01 o 
  -3   4  11      828.12      857.97     38.45 o 
  -2   4  11      491.18      539.77     39.37 o 
  -1   4  11     1058.15     1119.95     40.00 o 
   0   4  11     1170.32     1220.69     45.76 o 
   1   4  11      864.82      932.95     41.19 o 
   2   4  11      330.85      396.04     42.76 o 
   3   4  11     1021.62     1025.21    102.80 o 
   4   4  11     1474.97     1468.02     91.31 o 
   5   4  11       68.41       72.66     52.86 o 
   6   4  11       62.41       49.06     54.94 o 
   7   4  11     1342.05     1526.97    357.67 o 
   8   4  11     1739.70     1689.92    290.63 o 
   9   4  11      561.13      593.62    103.20 o 
  10   4  11      516.15      542.07     36.66 o 
  11   4  11     3139.21     3045.90    154.66 o 
  12   4  11       10.14       61.66     57.74 o 
  13   4  11       63.79      153.66     69.49 o 
 -13   5  11       89.79       71.45    109.61 o 
 -12   5  11      281.96      254.74    144.36 o 
 -11   5  11       64.59       11.40    169.32 o 
 -10   5  11      415.96      441.09     63.80 o 
  -9   5  11      448.52      451.18     62.69 o 
  -8   5  11      715.37      838.23     90.76 o 
  -7   5  11     2417.80     2581.02     94.09 o 
  -6   5  11     2048.90     2093.24     94.83 o 
  -5   5  11      814.69      938.10     70.12 o 
  -4   5  11       34.84       47.47     26.91 o 
  -3   5  11     4602.86     4424.51    131.72 o 
  -2   5  11      104.35      129.55     24.73 o 
  -1   5  11     4560.31     4483.58    152.56 o 
   0   5  11      212.70      247.42     22.15 o 
   1   5  11     4855.96     4737.12    136.17 o 
   2   5  11       30.13       31.17     33.23 o 
   3   5  11     4277.96     3921.49    228.35 o 
   4   5  11       38.07      -18.50     29.43 o 
   5   5  11      668.87      751.56     57.42 o 
   6   5  11     1882.24     1780.69    137.96 o 
   7   5  11     2153.16     2265.08    164.81 o 
   8   5  11      825.36      968.61     96.49 o 
  11   5  11       44.46       71.50     29.41 o 
  12   5  11      299.18      197.70     59.70 o 
  13   5  11       73.09      -15.66     63.62 o 
 -13   6  11      286.19      134.08    124.30 o 
 -12   6  11      994.44      879.31    113.56 o 
 -11   6  11     1180.35     1255.93    100.74 o 
 -10   6  11      523.44      580.47     86.21 o 
  -9   6  11      574.58      540.12     76.33 o 
  -8   6  11       52.66       63.57     50.29 o 
  -7   6  11      404.24      386.68     50.19 o 
  -6   6  11      505.15      425.34     44.19 o 
  -5   6  11     1304.09     1276.68     60.04 o 
  -4   6  11       28.58        7.03     30.47 o 
  -3   6  11     2640.64     2476.57     87.94 o 
  -2   6  11     1125.65     1148.04     59.60 o 
  -1   6  11        0.27        4.09     21.00 o 
   0   6  11    13213.54    13255.30    410.46 o 
   1   6  11        0.41       16.32     14.96 o 
   2   6  11     1034.02     1017.02     67.05 o 
   3   6  11     2766.87     2769.52    132.65 o 
   4   6  11       51.22       58.06     36.19 o 
   5   6  11     1393.58     1422.17     85.26 o 
   6   6  11      516.94      475.59     48.08 o 
   7   6  11      279.13      296.68     29.98 o 
   8   6  11       34.55       14.42     65.07 o 
  11   6  11     1286.77     1266.46    111.57 o 
  12   6  11      882.15      898.35     90.04 o 
  13   6  11      359.56      343.52     72.42 o 
 -12   7  11       36.50      -82.49     82.49 o 
 -11   7  11      180.35      135.72     87.48 o 
 -10   7  11      341.33      281.11     66.58 o 
  -9   7  11      559.05      569.67     73.13 o 
  -8   7  11       85.72      128.13     56.89 o 
  -7   7  11     1794.28     1858.42    157.34 o 
  -6   7  11      165.35      166.80     39.40 o 
  -5   7  11     1618.32     1428.13     66.49 o 
  -4   7  11     3838.75     3886.73    136.71 o 
  -3   7  11     3307.26     3311.98    122.11 o 
  -2   7  11     2655.48     2785.54     92.94 o 
  -1   7  11     2442.64     2305.72     79.96 o 
   0   7  11      341.55      403.62     28.86 o 
   1   7  11     2303.25     2312.92     91.18 o 
   2   7  11     2678.29     2720.75    139.53 o 
   3   7  11     3297.90     3384.00    161.22 o 
   4   7  11     3735.82     3683.39    179.04 o 
   5   7  11     1753.12     1858.68     98.77 o 
   6   7  11      101.48      132.38     41.55 o 
   7   7  11     1866.43     1992.23    109.11 o 
   8   7  11      125.01      108.64     46.00 o 
  11   7  11      131.82       91.05     41.11 o 
  12   7  11       32.12      -47.96     47.96 o 
 -12   8  11       74.31       46.00    119.40 o 
 -11   8  11      332.81      287.76     97.87 o 
 -10   8  11       84.62      144.77     75.45 o 
  -9   8  11      148.87      183.71     78.50 o 
  -8   8  11     1161.83     1128.53     89.55 o 
  -7   8  11     2130.49     2345.44    161.28 o 
  -6   8  11     2202.76     1904.67     98.44 o 
  -5   8  11      361.95      377.04     56.77 o 
  -4   8  11      641.72      705.89     52.42 o 
  -3   8  11      130.89      119.36     35.92 o 
  -2   8  11      750.02      706.77     48.97 o 
  -1   8  11     1049.39     1023.57     48.51 o 
   0   8  11     2035.06     2130.98     80.94 o 
   1   8  11      955.95      931.46     47.04 o 
   2   8  11      882.13      842.33     47.49 o 
   3   8  11       66.83       50.48     43.13 o 
   4   8  11      780.00      884.88     77.79 o 
   5   8  11      385.20      473.17     67.67 o 
   6   8  11     2157.65     2116.44    116.18 o 
   7   8  11     2235.16     2549.23    214.34 o 
   8   8  11     1206.44      960.01    113.53 o 
  11   8  11      245.12      198.54     30.05 o 
  12   8  11       65.77       88.08     51.87 o 
 -11   9  11       35.06      -26.80     87.94 o 
 -10   9  11       42.99       97.64     73.07 o 
  -9   9  11      799.27      822.72    103.41 o 
  -8   9  11      267.13      398.44     75.44 o 
  -7   9  11       28.35       31.54     49.17 o 
  -6   9  11      285.15      371.16     62.50 o 
  -5   9  11      299.77      279.52     56.19 o 
  -4   9  11     1987.96     1974.74    161.73 o 
  -3   9  11     2836.82     2763.98    139.90 o 
  -2   9  11      233.69      287.37     44.07 o 
  -1   9  11      750.21      875.23     58.37 o 
   0   9  11     2915.58     2967.62    108.56 o 
   1   9  11      739.13      794.65     44.85 o 
   2   9  11      221.97      253.48     29.65 o 
   3   9  11     2836.87     2993.92    150.69 o 
   4   9  11     2054.06     2332.76    123.48 o 
   5   9  11      363.72      306.56     64.41 o 
   6   9  11      272.57      257.40     85.15 o 
   7   9  11       33.86       11.74     67.53 o 
   8   9  11      261.53      362.12     84.17 o 
  11   9  11       18.78       69.49     41.11 o 
 -10  10  11     1128.25     1187.82    161.98 o 
  -9  10  11      387.51      427.08     76.86 o 
  -8  10  11      960.68      972.19     80.11 o 
  -7  10  11      426.26      498.65     64.69 o 
  -6  10  11     1365.66     1356.28     99.03 o 
  -5  10  11      939.50      952.68     80.02 o 
  -4  10  11      163.56      284.65     57.05 o 
  -3  10  11     1066.86     1092.55     82.00 o 
  -2  10  11       15.69       46.03     50.76 o 
  -1  10  11      304.83      309.79     63.39 o 
   0  10  11       30.36       46.89     53.10 o 
   1  10  11      280.20      320.09     36.97 o 
   2  10  11       34.14       59.02     27.89 o 
   3  10  11     1161.52     1154.59     56.64 o 
   4  10  11      188.03      308.29     97.87 o 
   5  10  11      821.66      733.93    120.38 o 
   6  10  11     1322.75     1537.35    166.38 o 
   7  10  11      414.39      448.25    102.76 o 
   8  10  11      921.82      945.33    129.19 o 
  10  10  11     1119.86     1010.97     61.94 o 
  -9  11  11       92.43       72.39    180.08 o 
  -8  11  11      441.79      435.07     80.52 o 
  -7  11  11      128.07      154.68     68.36 o 
  -6  11  11      621.99      595.80    100.12 o 
  -5  11  11      221.62      182.27     72.61 o 
  -4  11  11     1486.46     1381.15     99.07 o 
  -3  11  11     1065.60     1200.63    108.22 o 
  -2  11  11      226.41      423.84     94.89 o 
  -1  11  11      870.18      712.15     82.62 o 
   0  11  11     1385.97     1565.78    136.48 o 
   1  11  11      848.33      847.24    138.49 o 
   2  11  11      226.43      228.04     72.42 o 
   3  11  11     1083.21     1145.06     78.30 o 
   4  11  11     1529.80     1516.98    161.44 o 
   5  11  11      299.56      274.31     30.65 o 
   6  11  11      656.81      690.99     41.14 o 
   7  11  11      116.21      107.24     19.02 o 
   8  11  11      453.99      519.58     62.10 o 
   9  11  11      101.79      121.36     40.13 o 
  -8  12  11       52.04       92.44     77.48 o 
  -7  12  11       59.84      112.55     85.60 o 
  -6  12  11      319.54      256.83     85.11 o 
  -5  12  11        9.41       41.31    114.51 o 
  -4  12  11      968.99      951.53    107.85 o 
  -3  12  11      671.73      699.89     94.04 o 
  -2  12  11       57.93      -30.07     67.81 o 
  -1  12  11      760.20      700.14     86.90 o 
   0  12  11      228.44      134.08     88.08 o 
   1  12  11      740.99      612.57    106.68 o 
   2  12  11       37.30       72.42     75.36 o 
   3  12  11      701.82      490.23     89.06 o 
   4  12  11     1023.47     1141.07    114.51 o 
   5  12  11       10.06      -10.77     55.79 o 
   6  12  11      325.19      315.14     61.66 o 
   7  12  11       47.45      110.59     50.89 o 
   8  12  11       72.51       91.02     51.87 o 
  -7  13  11       18.29       43.06    138.98 o 
  -6  13  11      747.59      763.29    165.40 o 
  -5  13  11       27.32       72.42    122.34 o 
  -4  13  11        1.64        2.94    109.61 o 
  -3  13  11      142.35      -21.53    109.61 o 
  -2  13  11       41.61      120.38    106.68 o 
  -1  13  11       55.26      -62.64     94.93 o 
   0  13  11     1889.18     1868.15    189.87 o 
   1  13  11       76.70       22.51     89.06 o 
   2  13  11       28.45       80.25     88.08 o 
   3  13  11      117.76      168.34     83.19 o 
   4  13  11        7.74       76.34     76.34 o 
   5  13  11       32.57       57.74     73.40 o 
   6  13  11      744.54      737.84     99.83 o 
   7  13  11        4.88       27.40     65.57 o 
  -5  14  11       29.90      213.36    139.95 o 
  -4  14  11      164.60      150.72    126.25 o 
  -3  14  11      269.38      232.93    126.25 o 
  -2  14  11      192.44       -1.96    111.57 o 
  -1  14  11      206.81      -55.79    105.70 o 
   0  14  11      588.34      438.46    121.36 o 
   1  14  11      244.39      203.57    104.72 o 
   2  14  11      159.13      233.91    104.72 o 
   3  14  11      218.67      192.80     98.85 o 
   4  14  11      165.88      285.78     95.91 o 
   5  14  11       21.90       53.83     86.13 o 
  -1  15  11      298.28      165.40    124.30 o 
   0  15  11      467.38      540.15    137.02 o 
   1  15  11      295.89      197.70    116.47 o 
   0   0  12    14098.63    14006.47    553.68 o 
   1   0  12      309.48      353.46     37.35 o 
   2   0  12      140.93      141.08     21.08 o 
   3   0  12      480.71      514.45     29.70 o 
   4   0  12     1085.08     1067.52     47.60 o 
   5   0  12     2518.37     2631.91     84.53 o 
   6   0  12      209.49      233.13     26.25 o 
   7   0  12       53.13        6.31     34.69 o 
   8   0  12      157.81      166.91     48.70 o 
   9   0  12      457.01      356.66     47.14 o 
  10   0  12     1031.09      913.60    113.53 o 
  11   0  12      355.39      206.63     65.36 o 
  12   0  12      160.31       91.02     79.27 o 
  13   0  12      101.42      158.55     92.98 o 
  14   0  12      692.96      564.61    116.47 o 
 -13   1  12      125.50      145.83     97.87 o 
 -12   1  12      491.99      511.76    103.74 o 
 -11   1  12      521.54      472.66     75.72 o 
 -10   1  12     1242.02     1382.83    103.46 o 
  -9   1  12     1103.46     1066.97     85.98 o 
  -8   1  12     2299.43     2210.41    113.84 o 
  -7   1  12     2669.63     2574.62    100.02 o 
  -6   1  12     1264.07     1247.84     59.43 o 
  -5   1  12      601.56      638.34     45.41 o 
  -4   1  12     1106.57     1171.85     46.80 o 
  -3   1  12     1304.76     1351.30     52.50 o 
  -2   1  12      612.79      645.98     34.52 o 
  -1   1  12     4050.83     4072.81    119.19 o 
   0   1  12      635.32      642.41     34.94 o 
   1   1  12     3621.80     3805.43    118.24 o 
   2   1  12      611.61      611.86     31.09 o 
   3   1  12     1343.20     1378.78     53.91 o 
   4   1  12     1083.87     1119.80     46.64 o 
   5   1  12      559.88      601.21     30.51 o 
   6   1  12     1394.37     1428.18     54.63 o 
   7   1  12     2796.08     2776.29    102.84 o 
   8   1  12     2152.19     2214.21     83.63 o 
   9   1  12      911.19      914.89     83.95 o 
  10   1  12     1156.16     1036.43     92.15 o 
  11   1  12      421.04      361.14     78.30 o 
  12   1  12      465.84      547.98     93.96 o 
  13   1  12      131.91      221.19     89.06 o 
 -13   2  12      153.29      122.34    102.76 o 
 -12   2  12      100.14       -2.94     87.10 o 
 -11   2  12      547.86      580.42    183.46 o 
 -10   2  12      364.05      317.16     82.70 o 
  -9   2  12     1152.75     1102.55    127.48 o 
  -8   2  12      870.02      842.05     58.00 o 
  -7   2  12      948.02      932.63     54.41 o 
  -6   2  12     1492.41     1500.23     55.20 o 
  -5   2  12      143.24      143.84     27.01 o 
  -4   2  12     8370.28     8482.97    212.72 o 
  -3   2  12     3446.15     3408.55     92.67 o 
  -2   2  12     1292.71     1426.79     63.15 o 
  -1   2  12     3843.67     3868.01    117.74 o 
   0   2  12     1104.05     1040.06     56.43 o 
   1   2  12     3876.88     3888.02    116.72 o 
   2   2  12     1627.37     1718.88     60.08 o 
   3   2  12     3378.71     3491.58    128.86 o 
   4   2  12     8464.98     8628.16    354.97 o 
   5   2  12      157.18      163.91     59.41 o 
   6   2  12     1841.70     1463.01    541.17 o 
   7   2  12      808.19      818.37     93.40 o 
   8   2  12      695.03      698.61     39.06 o 
   9   2  12     1112.58     1094.27     60.97 o 
  10   2  12      369.79      388.32     42.19 o 
  11   2  12      555.25      538.19     80.25 o 
  12   2  12      112.45       36.21     68.51 o 
  13   2  12      143.48       61.66     78.30 o 
 -13   3  12       24.74      -59.70     99.83 o 
 -12   3  12       21.18      -92.00     92.00 o 
 -11   3  12     1128.36      939.75    102.29 o 
 -10   3  12      623.78      546.01     82.54 o 
  -9   3  12     1031.94      969.50     95.70 o 
  -8   3  12      307.24      319.73     46.88 o 
  -7   3  12      253.89      202.30     33.51 o 
  -6   3  12      463.10      547.23     62.75 o 
  -5   3  12      813.50      865.50     41.02 o 
  -4   3  12     6989.16     6954.22    205.34 o 
  -3   3  12     1746.67     1686.30     55.39 o 
  -2   3  12     3525.99     3497.65     97.92 o 
  -1   3  12      104.68      105.03     20.36 o 
   0   3  12     1175.23     1235.84     48.51 o 
   1   3  12       86.53       88.76     20.00 o 
   2   3  12     3755.96     3973.63    144.78 o 
   3   3  12     1866.21     1913.72    124.05 o 
   4   3  12     6659.43     6771.27    360.52 o 
   5   3  12      553.37      623.27     80.62 o 
   6   3  12      567.46      592.87     74.28 o 
   7   3  12      143.07      149.48     88.57 o 
   8   3  12      261.22      413.99    111.57 o 
   9   3  12     1102.35     1215.45    152.68 o 
  10   3  12      633.60      685.84     67.53 o 
  11   3  12     1104.33      941.41     96.89 o 
  12   3  12       16.09      -31.32     60.68 o 
  13   3  12       25.42        3.91     71.45 o 
 -13   4  12      102.79      112.55    110.59 o 
 -12   4  12      331.33      262.29    115.49 o 
 -11   4  12      342.58      296.17     94.44 o 
 -10   4  12      160.69      106.61     68.79 o 
  -9   4  12      534.35      579.03     80.57 o 
  -8   4  12        2.34        0.92     44.56 o 
  -7   4  12     1175.33     1395.26     90.04 o 
  -6   4  12      534.21      630.01     43.28 o 
  -5   4  12      976.48      976.10     50.25 o 
  -4   4  12        2.69       29.90     25.93 o 
  -3   4  12     2384.94     2420.36     81.53 o 
  -2   4  12     2110.54     2111.50     69.83 o 
  -1   4  12      432.10      456.93     36.17 o 
   0   4  12     1727.85     1808.45     69.56 o 
   1   4  12      390.32      383.35     26.28 o 
   2   4  12     2268.92     2280.19    145.56 o 
   3   4  12     2140.62     2209.91    128.97 o 
   4   4  12       16.47        9.97     51.89 o 
   5   4  12     1133.55     1192.94    138.98 o 
   6   4  12      506.46      564.60    127.67 o 
   7   4  12     1283.18     1502.09    120.11 o 
   8   4  12        1.45       33.28     94.93 o 
   9   4  12      552.63      390.50    118.42 o 
  10   4  12      134.06      124.47     46.00 o 
  11   4  12      320.94      293.23     39.75 o 
  12   4  12      340.27      350.38     69.49 o 
  13   4  12      110.11      100.81     68.51 o 
 -13   5  12      164.10      123.32    116.47 o 
 -12   5  12      760.69      846.48    144.85 o 
 -11   5  12      934.45     1016.14    111.73 o 
 -10   5  12      125.55      168.31     73.95 o 
  -9   5  12     1114.39     1096.73    110.10 o 
  -8   5  12     1026.82     1185.72    140.86 o 
  -7   5  12     1829.74     1896.24     92.44 o 
  -6   5  12      237.76      302.39     37.46 o 
  -5   5  12      283.64      289.46     35.23 o 
  -4   5  12     4274.85     4022.31    141.27 o 
  -3   5  12      298.47      315.28     28.44 o 
  -2   5  12      549.13      534.13     38.48 o 
  -1   5  12       30.47       30.10     21.58 o 
   0   5  12       91.84       63.99     21.54 o 
   1   5  12       13.56        5.75     18.06 o 
   2   5  12      694.12      631.82     53.72 o 
   3   5  12      236.17      250.75     40.13 o 
   4   5  12     4273.65     4130.60    218.80 o 
   5   5  12      331.48      342.57     69.86 o 
   6   5  12      286.97      435.46     75.03 o 
   7   5  12     1584.81     1669.45    136.77 o 
   8   5  12     1008.05      905.20    144.85 o 
  11   5  12     1007.75      974.32     60.55 o 
  12   5  12      785.49      732.95     85.15 o 
  13   5  12      144.09       76.34     64.59 o 
 -12   6  12       43.42      -21.93     88.42 o 
 -11   6  12      699.69      931.37    109.52 o 
 -10   6  12      112.96       -8.95     72.66 o 
  -9   6  12      121.73      109.28     77.81 o 
  -8   6  12      538.51      547.27    153.61 o 
  -7   6  12      817.19      872.95     65.48 o 
  -6   6  12     2958.41     2839.86    118.69 o 
  -5   6  12       87.70       91.76     36.43 o 
  -4   6  12     1346.90     1271.56     64.34 o 
  -3   6  12      652.64      721.63     46.25 o 
  -2   6  12      482.45      577.61     36.84 o 
  -1   6  12     4604.20     4676.43    162.23 o 
   0   6  12      303.05      269.21     28.29 o 
   1   6  12     5015.39     5054.73    160.34 o 
   2   6  12      539.45      563.81     55.94 o 
   3   6  12      616.38      508.91     64.34 o 
   4   6  12     1627.72     1568.32     92.79 o 
   5   6  12       62.57      145.96     36.82 o 
   6   6  12     2826.17     2702.07    158.52 o 
   7   6  12      929.03      900.31    138.00 o 
   8   6  12      520.05      579.29    129.19 o 
  11   6  12      625.52      648.57     63.13 o 
  12   6  12       51.60       71.45     49.91 o 
 -12   7  12       93.74       -8.57     92.15 o 
 -11   7  12      984.88     1078.23    125.96 o 
 -10   7  12        4.93       30.56     80.95 o 
  -9   7  12       50.04      -23.13     73.57 o 
  -8   7  12     2195.98     2359.50    163.68 o 
  -7   7  12     1528.06     1373.40    124.17 o 
  -6   7  12     1118.46     1064.30     81.69 o 
  -5   7  12      113.84      214.68     39.70 o 
  -4   7  12      251.77      233.56     42.41 o 
  -3   7  12     1407.29     1428.03     71.65 o 
  -2   7  12       35.25       61.58     33.27 o 
  -1   7  12     4360.67     4367.56    147.66 o 
   0   7  12      770.36      796.51     44.08 o 
   1   7  12     4265.14     4310.92    144.58 o 
   2   7  12       24.21        7.25     31.07 o 
   3   7  12     1570.54     1494.27    142.97 o 
   4   7  12      186.73      215.43     46.54 o 
   5   7  12       98.41       73.43     65.98 o 
   6   7  12     1163.61     1154.77     90.18 o 
   7   7  12     1639.14     1626.22    107.84 o 
  12   7  12      107.37       48.94     47.96 o 
 -11   8  12      255.70      300.53    129.68 o 
 -10   8  12       58.10      118.22     88.82 o 
  -9   8  12      437.97      490.17     96.26 o 
  -8   8  12      704.79      460.45     88.35 o 
  -7   8  12      266.67      188.85     76.18 o 
  -6   8  12      339.40      359.34     63.14 o 
  -5   8  12       87.26       82.68     52.51 o 
  -4   8  12      350.36      459.77     57.41 o 
  -3   8  12     3182.48     3140.74    137.65 o 
  -2   8  12     2399.56     2409.68    111.39 o 
  -1   8  12      255.70      229.31     40.95 o 
   0   8  12      359.04      315.49     35.95 o 
   1   8  12      153.02      139.03     26.52 o 
   2   8  12     2397.43     2448.60     88.42 o 
   3   8  12     3216.52     3227.45    159.96 o 
   4   8  12      181.01      134.48     57.30 o 
   5   8  12       93.07      145.13     54.31 o 
   6   8  12      339.77      316.99     84.17 o 
   7   8  12      244.90      321.01     67.53 o 
 -11   9  12      177.55       88.81     95.19 o 
 -10   9  12      609.28      723.43    111.73 o 
  -9   9  12      579.06      597.49    161.93 o 
  -8   9  12      371.10      354.91     87.30 o 
  -7   9  12      219.32      232.79     91.78 o 
  -6   9  12       12.47       24.51     58.93 o 
  -5   9  12     1054.03      873.28     97.22 o 
  -4   9  12      603.74      539.76     78.88 o 
  -3   9  12      100.24      170.10     64.78 o 
  -2   9  12      194.90      152.54     59.25 o 
  -1   9  12      134.85      129.08     46.72 o 
   0   9  12       26.29       22.25     54.61 o 
   1   9  12      131.11      121.65     30.37 o 
   2   9  12      291.50      260.91     29.22 o 
   3   9  12      198.95      274.00     80.74 o 
   4   9  12      681.93      550.15     76.22 o 
   5   9  12      904.17      956.05     94.04 o 
   6   9  12       32.15       87.10     73.40 o 
   7   9  12      223.80      293.61     82.21 o 
  11   9  12      166.96      153.93     27.17 o 
 -10  10  12       24.99      -12.32     89.82 o 
  -9  10  12      466.71      377.31    101.79 o 
  -8  10  12      271.39      228.69     88.47 o 
  -7  10  12      135.91      226.08    116.26 o 
  -6  10  12       38.45       95.84     78.88 o 
  -5  10  12       51.09      167.34     73.70 o 
  -4  10  12     1629.89     1394.90    121.08 o 
  -3  10  12      631.99      586.36     84.42 o 
  -2  10  12      553.78      370.11     72.02 o 
  -1  10  12      514.95      570.08     73.83 o 
   0  10  12       82.38       71.97     55.55 o 
   1  10  12      536.17      547.57     81.67 o 
   2  10  12      440.27      448.91     39.60 o 
   3  10  12      584.71      653.31     40.50 o 
   4  10  12     1781.76     1904.36    178.12 o 
   5  10  12       47.98       64.59     82.21 o 
   6  10  12       58.37       41.11     78.30 o 
   7  10  12      128.27      102.76     77.32 o 
  -9  11  12      298.52      182.06     98.24 o 
  -8  11  12      398.27      258.03    137.78 o 
  -7  11  12       75.28       89.79     71.61 o 
  -6  11  12      459.68      564.25     97.92 o 
  -5  11  12      734.53      582.31     99.29 o 
  -4  11  12      785.37      777.12    128.70 o 
  -3  11  12      279.32      177.57    197.21 o 
  -2  11  12     1059.23     1016.31    100.29 o 
  -1  11  12      612.11      557.12     79.65 o 
   0  11  12       92.39       81.43     60.64 o 
   1  11  12      612.16      603.62     75.58 o 
   2  11  12      892.63      908.14    108.64 o 
   3  11  12      238.33      200.63     60.68 o 
   4  11  12      812.70      817.78     55.45 o 
   5  11  12      774.91      861.77     51.21 o 
  -7  12  12      343.95      389.17    100.58 o 
  -6  12  12      713.45      603.05    143.82 o 
  -5  12  12      464.74      616.71     98.57 o 
  -4  12  12      259.95      264.49     86.99 o 
  -3  12  12        1.41      -70.81     70.81 o 
  -2  12  12       39.25       23.69     68.86 o 
  -1  12  12      239.89      225.78     74.10 o 
   0  12  12     1963.84     1622.49    167.36 o 
   1  12  12      235.09      187.91     86.13 o 
   2  12  12       31.68       89.06     77.32 o 
   3  12  12        1.09      -65.57     65.57 o 
   4  12  12      240.21      261.31     70.47 o 
   5  12  12      361.03      198.68     64.59 o 
   6  12  12      696.53      638.02     74.38 o 
   7  12  12      364.89      429.65     61.66 o 
  -6  13  12       85.15     -118.42    118.42 o 
  -5  13  12      884.74      766.23    165.40 o 
  -4  13  12      313.01      186.93    128.21 o 
  -3  13  12      265.74       46.98    109.61 o 
  -2  13  12      133.84      193.78    109.61 o 
  -1  13  12      245.53      111.57    103.74 o 
   0  13  12      406.79      349.40    105.70 o 
   1  13  12      157.07      108.64     92.00 o 
   2  13  12      156.68      143.87     88.08 o 
   3  13  12      319.61      242.72     89.06 o 
   4  13  12      321.16      350.38     87.10 o 
   5  13  12      802.11      895.41    108.64 o 
   6  13  12       61.42       58.72     69.49 o 
  -3  14  12       95.74      292.63    129.19 o 
  -2  14  12      219.43      221.19    121.36 o 
  -1  14  12      545.69      416.93    128.21 o 
   0  14  12      166.40      135.06    104.72 o 
   1  14  12      586.52      603.76    121.36 o 
   2  14  12      269.50      241.74    102.76 o 
   3  14  12       87.77      -52.85     91.02 o 
   1   0  13      862.54      854.80     40.02 o 
   2   0  13      627.40      705.65     38.68 o 
   3   0  13     1677.94     1748.95     75.29 o 
   4   0  13       28.67       16.76     22.27 o 
   5   0  13     1932.33     1949.33     75.71 o 
   6   0  13      482.77      522.80     35.84 o 
   7   0  13       41.28       30.13     25.91 o 
   8   0  13     1523.70     1510.49     81.48 o 
   9   0  13     3329.82     3338.90    191.21 o 
  10   0  13      308.70      268.08     65.21 o 
  11   0  13       82.35       32.32     61.79 o 
  12   0  13     1303.35     1200.77    137.02 o 
  13   0  13      174.34      220.21     97.87 o 
 -13   1  13      141.81      101.79     99.83 o 
 -12   1  13        6.30      138.98     85.15 o 
 -11   1  13      951.33      933.36     96.01 o 
 -10   1  13       60.45       39.33     64.10 o 
  -9   1  13      999.79     1021.70    101.51 o 
  -8   1  13      248.88      356.25     49.83 o 
  -7   1  13      481.53      493.11     81.20 o 
  -6   1  13     1977.13     1971.61     87.67 o 
  -5   1  13     2095.32     2131.00     78.56 o 
  -4   1  13      272.78      270.05     30.88 o 
  -3   1  13     2665.69     2685.24     92.85 o 
  -2   1  13     3111.56     3104.63     99.76 o 
  -1   1  13     3626.48     3559.37    112.36 o 
   0   1  13     3793.30     3769.84    115.21 o 
   1   1  13     3698.04     3728.92    112.46 o 
   2   1  13     3185.62     3171.23     99.40 o 
   3   1  13     2379.61     2390.01     89.44 o 
   4   1  13      348.84      365.32     26.53 o 
   5   1  13     1778.92     1797.78     71.99 o 
   6   1  13     2326.86     2528.72     84.81 o 
   7   1  13      470.12      426.86     30.99 o 
   8   1  13      263.80      365.82     39.67 o 
   9   1  13      992.16      983.16     65.64 o 
  10   1  13       70.25        3.04     52.98 o 
  11   1  13     1011.89      850.39    106.68 o 
  12   1  13       11.62       45.02     75.36 o 
  13   1  13      152.27      211.40     91.02 o 
 -13   2  13      182.20      287.74    111.57 o 
 -12   2  13      120.05      137.02     93.96 o 
 -11   2  13      563.98      733.79    193.78 o 
 -10   2  13     1062.51      894.26     95.70 o 
  -9   2  13      660.30      705.73     66.12 o 
  -8   2  13      308.67      303.22     51.91 o 
  -7   2  13     1837.39     1907.13     91.41 o 
  -6   2  13     1533.80     1373.99     72.26 o 
  -5   2  13      531.82      498.82     40.80 o 
  -4   2  13     3066.03     3092.14    117.29 o 
  -3   2  13      494.79      539.87     37.57 o 
  -2   2  13      764.26      736.55     44.62 o 
  -1   2  13     1277.06     1320.30     77.84 o 
   0   2  13     1449.94     1392.62     53.81 o 
   1   2  13     1321.94     1460.31     54.15 o 
   2   2  13      625.86      575.99     34.39 o 
   3   2  13      404.76      407.79     26.93 o 
   4   2  13     3390.63     3517.53    128.18 o 
   5   2  13      598.09      624.05     34.17 o 
   6   2  13     1379.78     1309.08     71.98 o 
   7   2  13     1695.96     1763.88    144.85 o 
   8   2  13      367.96      366.97     25.93 o 
   9   2  13      765.24      790.61     74.59 o 
  10   2  13     1027.45      979.88     82.20 o 
  11   2  13      596.24      545.04     85.15 o 
  12   2  13      153.64      114.51     74.38 o 
  13   2  13      119.59      -74.38     78.30 o 
 -13   3  13       27.29       57.74    108.64 o 
 -12   3  13      194.80      233.91    107.66 o 
 -11   3  13      379.07      328.42     81.56 o 
 -10   3  13      105.40       68.71     69.47 o 
  -9   3  13       19.61       70.32     68.25 o 
  -8   3  13      520.00      438.12     57.76 o 
  -7   3  13       49.08       82.98     40.47 o 
  -6   3  13     1516.49     1501.40     83.88 o 
  -5   3  13     1566.61     1489.48     72.53 o 
  -4   3  13      473.52      423.69     39.49 o 
  -3   3  13     3394.78     3512.20    117.61 o 
  -2   3  13     2367.17     2371.82     87.42 o 
  -1   3  13     2599.31     2624.51     82.90 o 
   0   3  13     2218.36     2211.61     82.76 o 
   1   3  13     2189.05     2231.34     86.95 o 
   2   3  13     2707.29     2806.30    101.37 o 
   3   3  13     2900.08     2977.41    140.84 o 
   4   3  13      536.22      573.57     73.89 o 
   5   3  13     1793.82     1931.13    128.95 o 
   6   3  13     1462.13     1439.57    165.40 o 
   7   3  13       26.99      -11.74     91.02 o 
   8   3  13      529.27      674.23    124.30 o 
   9   3  13       29.06       31.83     24.79 o 
  10   3  13      122.43      164.34     33.20 o 
  11   3  13      386.63      312.21     66.55 o 
  12   3  13      176.75       97.87     67.53 o 
  13   3  13       59.41       59.70     76.34 o 
 -12   4  13      891.00      825.93    141.91 o 
 -11   4  13       34.36       68.32     76.64 o 
 -10   4  13        4.41       19.39     70.25 o 
  -9   4  13      103.99       53.05    113.04 o 
  -8   4  13     1035.73     1067.73    108.40 o 
  -7   4  13      536.53      465.52     53.25 o 
  -6   4  13      569.28      500.32     46.86 o 
  -5   4  13      821.18      893.52     85.94 o 
  -4   4  13     1189.39     1154.38     60.04 o 
  -3   4  13      686.87      753.85     67.27 o 
  -2   4  13      690.60      665.53     38.85 o 
  -1   4  13      846.30      857.40     46.06 o 
   0   4  13     3268.35     3345.31    115.65 o 
   1   4  13      869.07      851.80     41.28 o 
   2   4  13      692.19      710.06     32.46 o 
   3   4  13      896.76      844.90     86.16 o 
   4   4  13     1117.97     1022.46     97.22 o 
   5   4  13      824.66      729.04    128.21 o 
   6   4  13      596.60      625.68     83.73 o 
   7   4  13      502.11      339.61    108.64 o 
   8   4  13     1053.81     1136.18    152.68 o 
   9   4  13       79.35      -77.32     98.85 o 
  10   4  13        5.54       19.98     24.96 o 
  11   4  13       36.59      104.72     50.89 o 
  12   4  13      843.89      836.69     96.89 o 
 -12   5  13      200.16      330.80    127.23 o 
 -11   5  13      238.80      108.79     83.91 o 
 -10   5  13      896.24      895.50    106.92 o 
  -9   5  13      235.44      260.49     76.77 o 
  -8   5  13      534.58      487.05     98.80 o 
  -7   5  13      445.63      448.49     75.33 o 
  -6   5  13     1108.08     1057.55     63.95 o 
  -5   5  13      277.31      287.39     40.98 o 
  -4   5  13      306.14      266.45     39.32 o 
  -3   5  13     1644.26     1626.26     83.43 o 
  -2   5  13     2946.06     2876.60     90.98 o 
  -1   5  13     1751.13     1719.99     68.20 o 
   0   5  13       23.18       18.58     24.27 o 
   1   5  13     1572.81     1513.53     86.24 o 
   2   5  13     2589.79     2458.71    105.31 o 
   3   5  13     1643.14     1666.95     93.31 o 
   4   5  13      244.81      102.35    160.02 o 
   5   5  13      287.73      374.58    100.81 o 
   6   5  13     1171.04     1212.51    151.70 o 
   7   5  13      415.40      441.39    120.38 o 
   8   5  13      561.41      615.51    130.17 o 
  11   5  13      209.50      231.30     32.17 o 
  12   5  13      211.34      242.72     61.66 o 
 -12   6  13      436.69      447.93    163.39 o 
 -11   6  13       62.50       36.25     87.16 o 
 -10   6  13      266.17      370.04     89.87 o 
  -9   6  13      259.81      234.36    119.40 o 
  -8   6  13      956.92      964.68    105.44 o 
  -7   6  13     2794.45     2990.26    329.33 o 
  -6   6  13      577.60      567.37     66.05 o 
  -5   6  13     1123.19     1026.97     63.44 o 
  -4   6  13      911.33      890.87     64.69 o 
  -3   6  13      141.61       95.25     34.96 o 
  -2   6  13      128.63       83.17     37.57 o 
  -1   6  13      962.63      923.68     49.05 o 
   0   6  13      229.42      236.70     40.50 o 
   1   6  13      869.72      840.33     53.70 o 
   2   6  13      120.91       93.62     41.44 o 
   3   6  13      167.58      112.54     70.59 o 
   4   6  13      950.88     1007.41     69.34 o 
   5   6  13     1195.97     1059.01     79.13 o 
   6   6  13      541.54      527.42    121.36 o 
   7   6  13     2950.09     3173.64    276.97 o 
  12   6  13      394.58      422.80     63.62 o 
 -11   7  13      248.10      297.41     98.18 o 
 -10   7  13       47.64      -42.44     84.89 o 
  -9   7  13      178.66      137.85     83.58 o 
  -8   7  13      168.40      177.55    111.08 o 
  -7   7  13      127.27       24.20     69.81 o 
  -6   7  13      547.61      499.55     84.35 o 
  -5   7  13      116.31      202.14     71.62 o 
  -4   7  13      291.16      299.78     70.34 o 
  -3   7  13     1825.54     1703.32     88.35 o 
  -2   7  13     4053.36     3926.06    163.67 o 
  -1   7  13      941.13     1034.17     73.87 o 
   0   7  13     4192.53     4340.45    148.03 o 
   1   7  13      965.10     1065.29     50.34 o 
   2   7  13     4171.45     4166.52    148.82 o 
   3   7  13     1765.20     1741.97    184.00 o 
   4   7  13      308.15      495.72     63.73 o 
   5   7  13      129.83      169.33     48.35 o 
   6   7  13      539.44      501.00    121.36 o 
   7   7  13      140.07      162.46    109.61 o 
 -11   8  13      548.93      724.57    282.31 o 
 -10   8  13      416.89      389.06    169.27 o 
  -9   8  13      664.53      807.71    157.08 o 
  -8   8  13      243.10      361.77     87.30 o 
  -7   8  13      212.23      248.50     80.12 o 
  -6   8  13       19.21       17.30     82.21 o 
  -5   8  13     2136.62     1958.88    116.01 o 
  -4   8  13      483.94      559.56     80.13 o 
  -3   8  13      518.71      586.80     77.75 o 
  -2   8  13       65.96      167.93     48.42 o 
  -1   8  13       57.39       81.48     74.34 o 
   0   8  13      882.23      937.95     69.08 o 
   1   8  13       99.50       58.83     27.88 o 
   2   8  13      121.38      146.89     26.58 o 
   3   8  13      532.83      699.35     80.40 o 
   4   8  13      422.04      504.70    174.65 o 
   5   8  13     2051.65     1997.65    138.77 o 
   6   8  13       14.41       -8.37     61.66 o 
 -10   9  13      113.21      150.71     99.00 o 
  -9   9  13      223.01      201.09     89.59 o 
  -8   9  13       43.52       76.84    125.27 o 
  -7   9  13      680.61      531.14     95.02 o 
  -6   9  13      689.60      635.76     77.01 o 
  -5   9  13      378.50      211.99     75.72 o 
  -4   9  13      678.70      680.92     89.98 o 
  -3   9  13      132.17      185.99     66.65 o 
  -2   9  13      243.86      216.54     66.06 o 
  -1   9  13      629.22      566.81     85.64 o 
   0   9  13      492.21      473.32     56.40 o 
   1   9  13      689.41      737.77     47.72 o 
   2   9  13      213.06      189.39     29.97 o 
   3   9  13      136.31      137.30     20.01 o 
   4   9  13      764.28      865.87    159.04 o 
   5   9  13      427.45      448.25     88.08 o 
   6   9  13      606.77      496.10     93.96 o 
  -9  10  13       10.84      -90.21     90.21 o 
  -8  10  13        8.03      -54.37     87.60 o 
  -7  10  13      320.33      258.70     74.65 o 
  -6  10  13      176.35      111.19     66.24 o 
  -5  10  13      267.49      230.86    130.17 o 
  -4  10  13      932.60      860.07    102.63 o 
  -3  10  13       31.18      -40.26     63.68 o 
  -2  10  13      154.64      145.32     68.20 o 
  -1  10  13     1239.67     1138.86     99.90 o 
   0  10  13      437.92      442.49     70.88 o 
   1  10  13     1084.77     1102.44     94.46 o 
   2  10  13      143.58      181.39     42.75 o 
   3  10  13       39.99       62.57     31.97 o 
   4  10  13     1041.39     1168.47    139.95 o 
   5  10  13      235.48      271.10     91.02 o 
   6  10  13      201.43      256.42     90.04 o 
  -8  11  13      353.16      159.34    165.40 o 
  -7  11  13      256.01      156.60     76.43 o 
  -6  11  13      400.95      241.44    101.79 o 
  -5  11  13      573.43      347.95     91.97 o 
  -4  11  13       91.43       27.49     76.88 o 
  -3  11  13      492.48      556.05    156.54 o 
  -2  11  13       18.37        9.54     67.41 o 
  -1  11  13     1294.71     1148.37    106.66 o 
   0  11  13     1435.73     1375.96    112.59 o 
   1  11  13     1238.74     1234.12    102.64 o 
   2  11  13       12.45      -46.98     63.62 o 
   3  11  13      483.67      529.38     78.30 o 
   4  11  13       76.25       62.10     31.03 o 
   5  11  13      520.73      536.38     37.29 o 
  -6  12  13      434.27      553.37    104.49 o 
  -5  12  13      595.07      588.89    112.01 o 
  -4  12  13      681.52      706.09    101.38 o 
  -3  12  13        2.08       -7.14     73.58 o 
  -2  12  13      258.65      184.84     78.29 o 
  -1  12  13       10.03       83.19     93.96 o 
   0  12  13      475.25      445.31    103.74 o 
   1  12  13       10.64       85.15     81.23 o 
   2  12  13      276.02      246.63     82.21 o 
   3  12  13        8.20      115.49     72.42 o 
   4  12  13      614.22      551.89     86.13 o 
   5  12  13      565.64      394.42     72.42 o 
   6  12  13      463.40      388.54     63.62 o 
  -4  13  13      360.80      339.61    134.08 o 
  -3  13  13      143.89       77.32    110.59 o 
  -2  13  13      485.73      385.61    126.25 o 
  -1  13  13      423.47      589.08    123.32 o 
   0  13  13       26.76       23.49     94.93 o 
   1  13  13      352.53      398.33    106.68 o 
   2  13  13      492.77      402.25    100.81 o 
   3  13  13      182.35      138.00     87.10 o 
   4  13  13      374.70      282.84     85.15 o 
   0   0  14     4352.97     4325.44    186.74 o 
   1   0  14     1048.63      998.57     49.82 o 
   2   0  14     1220.20     1307.40     58.24 o 
   3   0  14     4879.97     4846.76    160.67 o 
   4   0  14      216.40      270.25     29.88 o 
   5   0  14      243.33      289.41     31.24 o 
   6   0  14        4.95       -1.64     26.17 o 
   7   0  14       11.54       63.92     40.90 o 
   8   0  14       11.45       42.02     51.76 o 
   9   0  14       30.93       60.92     55.39 o 
  10   0  14        0.32      -12.91     81.72 o 
  11   0  14       45.66       77.32     78.30 o 
  12   0  14      133.81       -0.98     85.15 o 
 -12   1  14      351.59      271.10    101.79 o 
 -11   1  14      253.45      306.25     76.38 o 
 -10   1  14      240.22      247.54     72.31 o 
  -9   1  14      955.04      933.54     91.51 o 
  -8   1  14     1192.06     1109.42     75.79 o 
  -7   1  14        9.29       60.64     40.15 o 
  -6   1  14      221.36      178.35     37.99 o 
  -5   1  14     1812.16     1941.62     81.06 o 
  -4   1  14      413.06      493.67     37.56 o 
  -3   1  14     2248.06     2308.49     95.12 o 
  -2   1  14      370.66      334.03     33.45 o 
  -1   1  14      482.43      495.02     33.79 o 
   0   1  14     1427.74     1432.70     98.63 o 
   1   1  14      562.61      565.79     43.16 o 
   2   1  14      337.74      306.27     30.48 o 
   3   1  14     2058.79     2035.41     81.07 o 
   4   1  14      376.82      384.35     31.19 o 
   5   1  14     1826.76     1978.31     76.20 o 
   6   1  14      204.84      207.90     32.95 o 
   7   1  14        7.50       32.65     30.22 o 
   8   1  14     1057.01     1089.66    125.60 o 
   9   1  14      924.82      823.30     80.02 o 
  10   1  14      335.23      374.73     67.98 o 
  11   1  14      241.46      266.21     82.21 o 
  12   1  14      324.72      323.95     90.04 o 
 -12   2  14       90.70      -33.28     92.00 o 
 -11   2  14       78.01       97.03     75.46 o 
 -10   2  14      602.26      615.10     96.40 o 
  -9   2  14      311.97      314.85     55.70 o 
  -8   2  14      300.35      360.34     56.05 o 
  -7   2  14     1032.34     1053.75    149.43 o 
  -6   2  14     1146.32     1018.25     66.15 o 
  -5   2  14     5518.53     5303.77    197.93 o 
  -4   2  14      601.77      588.58     51.15 o 
  -3   2  14      808.46      766.15     52.21 o 
  -2   2  14     2389.94     2374.02     98.90 o 
  -1   2  14     1521.62     1522.79    110.46 o 
   0   2  14       44.06       -0.01     25.41 o 
   1   2  14     1554.74     1597.01     65.71 o 
   2   2  14     1931.23     2078.43     81.87 o 
   3   2  14      730.20      716.38     52.56 o 
   4   2  14      751.93      764.05     36.83 o 
   5   2  14     5203.69     5073.13    186.28 o 
   6   2  14     1158.49     1134.24     57.18 o 
   7   2  14     1267.29     1366.69     73.44 o 
   8   2  14      372.93      379.52     36.22 o 
   9   2  14      241.62      258.25     50.95 o 
  10   2  14      594.11      592.09     68.98 o 
  11   2  14       94.74       61.66     67.53 o 
  12   2  14       99.91      145.83     78.30 o 
 -12   3  14     1032.84      981.54    142.89 o 
 -11   3  14      409.06      237.82     82.00 o 
 -10   3  14       16.17      152.08    110.10 o 
  -9   3  14      106.22       64.06     52.56 o 
  -8   3  14      685.44      746.54     68.97 o 
  -7   3  14       52.10      122.19     42.45 o 
  -6   3  14       36.95       57.48     39.48 o 
  -5   3  14      996.88      946.52     55.67 o 
  -4   3  14      380.53      384.43     40.79 o 
  -3   3  14     1285.11     1182.82     61.20 o 
  -2   3  14     6430.89     6281.51    233.15 o 
  -1   3  14     1182.61     1204.76     59.28 o 
   0   3  14     3562.02     3621.62    124.52 o 
   1   3  14     1287.01     1406.22     58.25 o 
   2   3  14     6114.32     6353.63    202.43 o 
   3   3  14     1145.23     1193.46     59.17 o 
   4   3  14      461.61      494.06     27.71 o 
   5   3  14      762.67      680.35     90.65 o 
   6   3  14       32.61      -80.25     84.17 o 
   7   3  14       51.51      145.83     95.91 o 
   8   3  14      718.07      579.29    140.93 o 
   9   3  14      127.52      174.86     69.36 o 
  10   3  14       17.31       70.69     33.89 o 
  11   3  14      399.38      435.52     73.40 o 
  12   3  14     1072.85      785.80    103.74 o 
 -12   4  14      181.75      210.42    118.42 o 
 -11   4  14       75.55      -62.34     80.36 o 
 -10   4  14      301.19      341.74     83.70 o 
  -9   4  14      336.22      338.17     82.98 o 
  -8   4  14       19.82      -31.87     51.50 o 
  -7   4  14      214.52      176.74     54.77 o 
  -6   4  14     2451.95     2495.22    174.15 o 
  -5   4  14       28.78       42.08     36.23 o 
  -4   4  14      470.99      523.74     46.56 o 
  -3   4  14      767.26      732.27     50.33 o 
  -2   4  14     2124.94     2037.10     89.12 o 
  -1   4  14      294.30      328.09     31.01 o 
   0   4  14      732.33      757.08     43.04 o 
   1   4  14      318.38      360.56     36.41 o 
   2   4  14     2397.04     2403.31    101.12 o 
   3   4  14      849.96      888.31     44.99 o 
   4   4  14      662.06      711.35     84.77 o 
   5   4  14       24.04      -86.13     86.13 o 
   6   4  14     2235.54     2468.97    235.87 o 
   7   4  14      249.43      410.08    114.51 o 
   8   4  14       17.84        2.94    107.66 o 
   9   4  14      375.27      602.78    132.12 o 
  10   4  14      292.81      304.23     30.05 o 
  11   4  14       66.70       20.55     51.87 o 
  12   4  14      187.73      152.68     67.53 o 
 -11   5  14      596.93      507.38     98.65 o 
 -10   5  14      413.99      472.64     94.74 o 
  -9   5  14      539.50      498.89     89.57 o 
  -8   5  14     1474.61     1678.63    134.47 o 
  -7   5  14      487.30      463.21     80.60 o 
  -6   5  14       47.55       17.17     49.99 o 
  -5   5  14      385.17      406.70     70.00 o 
  -4   5  14      294.39      255.48     40.03 o 
  -3   5  14      271.12      244.86     38.68 o 
  -2   5  14      284.88      300.89     62.01 o 
  -1   5  14       82.32       76.42     26.92 o 
   0   5  14     1025.68     1070.56     69.97 o 
   1   5  14      142.02      126.35     25.02 o 
   2   5  14      323.85      342.41     25.85 o 
   3   5  14      281.63      274.68     70.43 o 
   4   5  14      348.49      501.00    109.61 o 
   5   5  14      380.77      117.44    100.81 o 
   6   5  14       65.47      158.55    103.74 o 
   7   5  14      505.64      516.66    127.23 o 
   8   5  14     1622.18     1745.81    197.70 o 
  11   5  14      591.42      587.53     44.60 o 
 -11   6  14      102.29      153.88     93.82 o 
 -10   6  14      425.97      437.88     94.76 o 
  -9   6  14      259.16      166.31     82.96 o 
  -8   6  14     1088.00      919.77    131.15 o 
  -7   6  14      206.27      -35.71     69.81 o 
  -6   6  14      206.88      131.37     69.39 o 
  -5   6  14      337.98      449.03     64.31 o 
  -4   6  14      282.89      242.96     41.37 o 
  -3   6  14      259.97      223.48     45.33 o 
  -2   6  14     3756.23     3702.81    152.34 o 
  -1   6  14       63.39      140.85     38.35 o 
   0   6  14        1.21      -25.18     26.16 o 
   1   6  14       58.11       20.30     24.68 o 
   2   6  14     3786.04     3699.91    136.98 o 
   3   6  14      197.69      241.68     48.36 o 
   4   6  14      257.93      178.27     47.96 o 
   5   6  14      337.77      533.29    122.34 o 
   6   6  14      228.60      284.80    111.57 o 
   7   6  14      228.64      242.72    113.53 o 
 -10   7  14       57.76       64.95     84.58 o 
  -9   7  14      353.45      115.27     84.86 o 
  -8   7  14      727.32      578.26     98.88 o 
  -7   7  14      113.83       35.00     76.48 o 
  -6   7  14      386.55      419.89     85.09 o 
  -5   7  14     2004.14     1734.98    134.44 o 
  -4   7  14      225.73      209.23     56.55 o 
  -3   7  14     2787.50     2643.00    119.09 o 
  -2   7  14      115.68      184.31     63.28 o 
  -1   7  14      741.28      744.25     65.52 o 
   0   7  14      176.75      148.71     41.80 o 
   1   7  14      811.50      866.84     49.48 o 
   2   7  14      134.35      138.86     26.28 o 
   3   7  14     2956.51     2701.53    166.82 o 
   4   7  14      247.24      251.22     57.25 o 
   5   7  14     1981.43     1929.81    202.59 o 
   6   7  14      352.87      407.14    119.40 o 
 -10   8  14      210.95      151.67     94.28 o 
  -9   8  14       13.09        8.02     87.77 o 
  -8   8  14       24.07      -21.68     80.95 o 
  -7   8  14      264.16      164.14     80.75 o 
  -6   8  14     1254.71     1048.19    112.05 o 
  -5   8  14      370.35      263.25     77.80 o 
  -4   8  14     1070.23      946.71     80.05 o 
  -3   8  14      598.67      638.43     83.60 o 
  -2   8  14      270.46      308.69     59.15 o 
  -1   8  14      629.92      608.72     64.09 o 
   0   8  14      262.14      252.03     49.39 o 
   1   8  14      599.43      629.68     69.20 o 
   2   8  14      263.67      308.78     46.76 o 
   3   8  14      684.47      503.67     84.61 o 
   4   8  14     1067.92      903.60     95.42 o 
   5   8  14      445.64      366.03    126.25 o 
  -9   9  14       53.61       83.43     91.46 o 
  -8   9  14      142.64      143.67     90.40 o 
  -7   9  14      223.15       95.88     84.82 o 
  -6   9  14      689.35      533.51     97.46 o 
  -5   9  14      419.36      211.77     85.67 o 
  -4   9  14      102.11      167.05    147.78 o 
  -3   9  14       87.83       98.80     68.17 o 
  -2   9  14      121.93       29.30     62.40 o 
  -1   9  14      693.73      621.17     78.33 o 
   0   9  14      105.85       85.11     59.06 o 
   1   9  14      660.73      627.08     61.86 o 
   2   9  14       93.94       74.96     29.39 o 
   3   9  14       63.82       61.70     32.50 o 
   4   9  14       92.92      169.30     64.08 o 
  -8  10  14       30.73      -69.78    134.08 o 
  -7  10  14      206.06      239.76     95.62 o 
  -6  10  14       89.34      147.74     69.64 o 
  -5  10  14     1435.51     1488.71    131.03 o 
  -4  10  14       79.05       79.35     76.36 o 
  -3  10  14        5.53       49.55     71.12 o 
  -2  10  14      172.04       97.58     83.19 o 
  -1  10  14      376.94      317.25    106.19 o 
   0  10  14      339.21      318.56     68.62 o 
   1  10  14      364.96      409.05    112.50 o 
   2  10  14      144.83      105.41     76.34 o 
   3  10  14        7.67       -0.62     28.51 o 
   4  10  14       61.07       58.34     23.21 o 
  -7  11  14      187.56      270.33     81.03 o 
  -6  11  14       55.61       62.69     72.40 o 
  -5  11  14      206.80      130.11     85.81 o 
  -4  11  14       39.54      -75.18     75.89 o 
  -3  11  14       12.64      -66.04     74.38 o 
  -2  11  14      838.43      792.58    102.38 o 
  -1  11  14       11.69      -35.27     65.60 o 
   0  11  14     1285.18     1216.37    107.70 o 
   1  11  14        6.74       51.11     62.10 o 
   2  11  14      849.13     1020.69    111.57 o 
   3  11  14       14.06      -22.51     61.66 o 
   4  11  14       43.39       91.02     52.85 o 
   5  11  14      225.08      284.26     30.65 o 
  -5  12  14       13.19      -81.99     81.99 o 
  -4  12  14      265.82      250.00    159.53 o 
  -3  12  14      526.49      412.07    114.46 o 
  -2  12  14      285.68      251.40     82.07 o 
  -1  12  14      644.70      606.70    120.38 o 
   0  12  14        2.61       39.15     88.08 o 
   1  12  14      663.21      542.10    105.70 o 
   2  12  14      223.88       57.74     80.25 o 
   3  12  14      518.94      555.80     92.98 o 
   4  12  14      335.68      311.23     74.38 o 
   5  12  14       18.00       58.72     57.74 o 
  -2  13  14       60.88      -55.79    103.74 o 
  -1  13  14      155.71      218.25    109.61 o 
   0  13  14      108.57      128.21    100.81 o 
   1  13  14      186.53      195.74     97.87 o 
   2  13  14       44.16      -24.47     85.15 o 
   1   0  15      293.80      292.33     38.02 o 
   2   0  15       18.05       19.44     37.47 o 
   3   0  15       35.73       38.19     27.90 o 
   4   0  15       36.87       69.55     28.45 o 
   5   0  15      938.65      938.60     69.00 o 
   6   0  15     1158.71     1217.45     94.66 o 
   7   0  15      342.77      413.95     62.53 o 
   8   0  15        0.27      -12.10     53.62 o 
   9   0  15      808.86      644.03     79.97 o 
  10   0  15       25.51       88.03     66.96 o 
  11   0  15      129.02       65.57     85.15 o 
  12   0  15       80.63       50.89     91.02 o 
 -12   1  15       48.13      167.36     97.87 o 
 -11   1  15      921.35      806.30    100.20 o 
 -10   1  15       68.58       91.80     92.98 o 
  -9   1  15      179.22      292.01     70.76 o 
  -8   1  15      219.39      142.92     62.15 o 
  -7   1  15       74.29       82.57     56.32 o 
  -6   1  15      325.72      297.36     49.56 o 
  -5   1  15     1072.88     1187.88     66.51 o 
  -4   1  15      893.59      845.75     65.12 o 
  -3   1  15      488.65      429.16     54.80 o 
  -2   1  15      715.92      860.13     54.32 o 
  -1   1  15     2181.26     2046.67     92.27 o 
   0   1  15     1038.91      947.47     68.03 o 
   1   1  15     1995.85     1996.53     81.15 o 
   2   1  15      615.21      721.00     44.00 o 
   3   1  15      634.54      685.10     39.60 o 
   4   1  15      777.58      748.31     43.87 o 
   5   1  15     1101.47      994.08     64.07 o 
   6   1  15      390.52      413.01     42.25 o 
   7   1  15       62.10       61.28     35.50 o 
   8   1  15      182.17      215.31     90.04 o 
   9   1  15      137.60      166.03     84.17 o 
  10   1  15       70.39      147.61     61.18 o 
  11   1  15      951.37      885.63    113.53 o 
  12   1  15       87.83      -42.08     81.23 o 
 -11   2  15      311.02      366.98    186.39 o 
 -10   2  15      678.76      759.36     97.38 o 
  -9   2  15      484.95      440.05     82.37 o 
  -8   2  15     1882.95     1818.84    110.58 o 
  -7   2  15      852.68      801.60     68.40 o 
  -6   2  15      852.32      862.30     68.80 o 
  -5   2  15     1692.83     1657.61     85.96 o 
  -4   2  15      659.36      648.53     52.42 o 
  -3   2  15       93.29      120.62     36.98 o 
  -2   2  15     1316.24     1407.45    144.77 o 
  -1   2  15      551.01      537.85     47.69 o 
   0   2  15       56.12       82.74     38.98 o 
   1   2  15      708.96      713.57     42.37 o 
   2   2  15     1381.38     1339.53     59.95 o 
   3   2  15      130.85       89.85     25.22 o 
   4   2  15      518.66      642.01     96.05 o 
   5   2  15     1715.85     1691.06    136.55 o 
   6   2  15      789.31      782.82     56.53 o 
   7   2  15      812.42      772.27     50.97 o 
   8   2  15     2006.20     1922.97     94.67 o 
   9   2  15      554.15      500.51     95.86 o 
  10   2  15      704.62      674.05     78.30 o 
  11   2  15      289.60      199.66     76.34 o 
 -11   3  15      127.56       30.92     80.79 o 
 -10   3  15      506.71      463.03    116.91 o 
  -9   3  15      212.33      129.01     71.01 o 
  -8   3  15       17.12       23.45     52.44 o 
  -7   3  15        7.91       20.56     48.74 o 
  -6   3  15      765.34      758.88     65.88 o 
  -5   3  15     2432.10     2597.52    113.02 o 
  -4   3  15      804.40      881.94     63.99 o 
  -3   3  15      796.75      983.79     60.89 o 
  -2   3  15     2400.17     2136.62    130.09 o 
  -1   3  15     2761.44     2999.86    124.46 o 
   0   3  15       28.55       22.01     28.76 o 
   1   3  15     2695.02     2893.27    106.64 o 
   2   3  15     2599.09     2670.02     92.51 o 
   3   3  15      636.43      740.07     46.77 o 
   4   3  15      849.71      923.22     54.12 o 
   5   3  15     2207.92     2141.27    131.86 o 
   6   3  15      633.69      568.23     48.58 o 
   7   3  15        1.92       20.76     27.32 o 
   8   3  15       48.62       48.95     22.46 o 
   9   3  15      142.40      139.83     24.90 o 
  10   3  15      486.73      413.01     67.53 o 
  11   3  15      139.16      120.38     65.57 o 
 -11   4  15       60.96      102.03     94.93 o 
 -10   4  15      193.76      246.40     85.41 o 
  -9   4  15      341.69      465.39     87.00 o 
  -8   4  15      295.42      194.49    124.78 o 
  -7   4  15      184.10      245.89     95.68 o 
  -6   4  15      452.90      471.50     53.64 o 
  -5   4  15      300.65      336.64     60.74 o 
  -4   4  15     1027.98     1011.00     70.38 o 
  -3   4  15      246.50      278.67     39.27 o 
  -2   4  15      144.92       85.10     32.85 o 
  -1   4  15      180.16      177.72     32.99 o 
   0   4  15       96.07       60.47     29.89 o 
   1   4  15      242.25      252.47     30.60 o 
   2   4  15      107.02      100.38     29.91 o 
   3   4  15      213.51      210.43     29.40 o 
   4   4  15      963.87      944.97     90.53 o 
   5   4  15      302.94      305.36    106.68 o 
   6   4  15      410.32      413.99    116.47 o 
   7   4  15      164.05      147.78    114.51 o 
   8   4  15      343.28      270.12    123.32 o 
   9   4  15      326.69      168.34    145.83 o 
  10   4  15      174.45      174.44     30.43 o 
  11   4  15       65.14       61.66     54.81 o 
 -11   5  15      219.69       93.07     90.73 o 
 -10   5  15      323.41      166.37     88.89 o 
  -9   5  15       37.97       -9.80     76.66 o 
  -8   5  15      260.23      223.72     82.18 o 
  -7   5  15       57.51       23.88     70.33 o 
  -6   5  15      645.84      594.22     85.36 o 
  -5   5  15       18.55       -7.00     51.76 o 
  -4   5  15      153.44      148.09     40.09 o 
  -3   5  15       24.12       13.21     34.72 o 
  -2   5  15     1520.26     1494.04     92.83 o 
  -1   5  15      365.96      328.03     38.22 o 
   0   5  15       57.67       45.45     28.99 o 
   1   5  15      340.90      323.11     51.14 o 
   2   5  15     1646.76     1671.31     85.56 o 
   3   5  15       36.90       51.16     20.84 o 
   4   5  15      126.84      101.79    103.74 o 
   5   5  15       33.17      181.06    111.57 o 
   6   5  15      740.35      638.99    133.10 o 
   7   5  15       81.25       -9.79    112.55 o 
   8   5  15      319.17      289.70    126.25 o 
  11   5  15      242.96      242.72     48.94 o 
 -10   6  15      180.97      258.11     95.29 o 
  -9   6  15       76.87      176.80     85.76 o 
  -8   6  15      599.36      420.27    194.22 o 
  -7   6  15      658.58      649.46    114.02 o 
  -6   6  15      235.67      201.21     78.27 o 
  -5   6  15     1438.48     1313.15    115.27 o 
  -4   6  15      105.73      146.60     47.36 o 
  -3   6  15      622.39      497.19     53.85 o 
  -2   6  15      435.89      416.56     56.22 o 
  -1   6  15       51.21       28.72     42.92 o 
   0   6  15       34.08       58.54     40.32 o 
   1   6  15       62.61       67.18     29.26 o 
   2   6  15      413.61      402.20     32.07 o 
   3   6  15      624.45      555.68     33.58 o 
   4   6  15      137.04       44.04    105.70 o 
   5   6  15     1505.48     1553.98    181.06 o 
   6   6  15      225.42      136.04    112.55 o 
   7   6  15      622.34      830.82    150.72 o 
 -10   7  15       38.04      116.59    136.53 o 
  -9   7  15        6.48       10.80     85.41 o 
  -8   7  15       19.77       34.76     83.60 o 
  -7   7  15       23.77      -36.37     76.89 o 
  -6   7  15      289.07      316.58     84.35 o 
  -5   7  15       12.33       17.65     70.81 o 
  -4   7  15      714.73      714.65     91.92 o 
  -3   7  15      282.33      253.24     77.98 o 
  -2   7  15     2544.47     2645.61    137.09 o 
  -1   7  15      226.57      280.80     52.02 o 
   0   7  15     1905.45     2155.50    121.48 o 
   1   7  15      212.12      237.93     35.32 o 
   2   7  15     2452.18     2600.68    104.56 o 
   3   7  15      257.62      290.30     29.86 o 
   4   7  15      756.42      638.02    136.04 o 
   5   7  15       16.97      -12.72     99.83 o 
   6   7  15      254.92      291.65    119.40 o 
  -9   8  15      426.71      584.57    107.92 o 
  -8   8  15      224.74      207.68    208.95 o 
  -7   8  15      245.67      226.42     87.16 o 
  -6   8  15      215.59      176.49     98.85 o 
  -5   8  15      369.06      246.39     83.37 o 
  -4   8  15       72.95      103.39     58.97 o 
  -3   8  15      388.06      311.64     77.29 o 
  -2   8  15      221.50      272.96     71.23 o 
  -1   8  15      208.67      220.97     62.57 o 
   0   8  15      176.62      211.12     52.89 o 
   1   8  15      261.57      242.48     75.26 o 
   2   8  15      252.80      262.15     33.50 o 
   3   8  15      358.49      317.15     28.01 o 
   4   8  15       68.99      157.57    111.57 o 
   5   8  15      436.14      320.04    125.27 o 
  -8   9  15      460.89      522.66    106.72 o 
  -7   9  15      283.96      208.66     91.07 o 
  -6   9  15       15.08      -78.67     78.67 o 
  -5   9  15      518.16      568.23     97.57 o 
  -4   9  15       87.11      -12.49     59.14 o 
  -3   9  15      308.00      206.73     77.11 o 
  -2   9  15      317.63      148.24     70.91 o 
  -1   9  15      123.22       61.30     64.95 o 
   0   9  15       26.54       30.03     58.84 o 
   1   9  15       93.31       22.52     45.87 o 
   2   9  15      300.17      372.64     51.00 o 
   3   9  15      308.59      322.94     38.14 o 
   4   9  15       72.53      250.55    117.44 o 
  -7  10  15        7.85       -3.49     90.63 o 
  -6  10  15       15.11       44.25    152.19 o 
  -5  10  15      637.68      574.57     82.44 o 
  -4  10  15      186.76       43.96     79.36 o 
  -3  10  15       48.32       56.58     77.46 o 
  -2  10  15      570.24      502.40     87.34 o 
  -1  10  15       76.23       47.63     67.02 o 
   0  10  15       51.04       -3.73     61.72 o 
   1  10  15       83.62       80.66     60.15 o 
   2  10  15      690.71      585.55     72.62 o 
   3  10  15       67.48       88.46     46.24 o 
   4  10  15      170.75      132.90     41.11 o 
  -5  11  15      513.24      716.54     89.61 o 
  -4  11  15       16.88       27.33     99.34 o 
  -3  11  15      517.29      570.62     97.11 o 
  -2  11  15       60.37      134.16     77.34 o 
  -1  11  15     1409.88     1415.94    119.69 o 
   0  11  15        1.61      -20.17     65.26 o 
   1  11  15     1329.09     1301.24    116.95 o 
   2  11  15       42.97      -34.25     70.47 o 
   3  11  15      494.19      656.61     88.08 o 
   4  11  15       30.12      -27.40     53.83 o 
   5  11  15      544.62      636.58     46.31 o 
  -3  12  15        1.38       79.43     85.84 o 
  -2  12  15       56.95       43.46     82.98 o 
  -1  12  15       29.58      -17.62     93.96 o 
   0  12  15       86.62       14.68     90.04 o 
   1  12  15       34.97      -17.62     86.13 o 
   2  12  15       63.16       44.04     81.23 o 
   3  12  15        3.51       67.53     76.34 o 
   0   0  16      712.25      754.13     76.41 o 
   1   0  16      273.15      277.29     40.74 o 
   2   0  16      112.24      107.63     37.33 o 
   3   0  16       56.57       59.10     34.99 o 
   4   0  16       27.12       22.97     39.57 o 
   5   0  16     1977.66     1973.79    206.02 o 
   6   0  16       27.29       95.00     82.21 o 
   7   0  16      114.03      104.93     57.41 o 
   8   0  16       41.15       20.45     58.92 o 
   9   0  16       40.90       -8.72     62.06 o 
  10   0  16       25.20       12.53     69.06 o 
  11   0  16       20.19      -17.62     85.15 o 
 -11   1  16      156.82      156.48     78.34 o 
 -10   1  16       36.97       31.13     70.99 o 
  -9   1  16      775.66      661.96     92.23 o 
  -8   1  16      104.30        3.35     62.05 o 
  -7   1  16      103.08       86.61     62.05 o 
  -6   1  16      547.81      501.06     73.23 o 
  -5   1  16      501.03      583.49     58.04 o 
  -4   1  16       28.20       23.10     41.04 o 
  -3   1  16      891.37      816.01     59.03 o 
  -2   1  16     1092.99     1174.24     71.59 o 
  -1   1  16     1270.26     1280.42     67.77 o 
   0   1  16      203.51      227.96     39.81 o 
   1   1  16     1027.41      984.45     78.97 o 
   2   1  16     1246.21     1353.52     72.74 o 
   3   1  16      922.65      945.27     61.73 o 
   4   1  16       36.57      -29.42     46.39 o 
   5   1  16      514.07      605.48     67.57 o 
   6   1  16      634.69      650.54     67.73 o 
   7   1  16      116.53      134.01     53.09 o 
   8   1  16      108.64      172.82     55.50 o 
   9   1  16      769.93      893.73     99.83 o 
  10   1  16       53.89     -100.81    100.81 o 
  11   1  16      135.59       92.98     83.19 o 
 -11   2  16      286.73      319.71     87.41 o 
 -10   2  16       22.82       87.96     78.23 o 
  -9   2  16      368.45      305.49    147.78 o 
  -8   2  16      792.51      818.55     95.47 o 
  -7   2  16      421.97      621.83     99.29 o 
  -6   2  16      542.64      634.87     64.80 o 
  -5   2  16      123.20       49.88     60.89 o 
  -4   2  16     1525.27     1442.70     82.97 o 
  -3   2  16     1796.20     1719.34    141.38 o 
  -2   2  16      534.44      535.60     49.85 o 
  -1   2  16      719.63      730.92     54.99 o 
   0   2  16       38.27       22.74     39.84 o 
   1   2  16      697.55      786.21     94.93 o 
   2   2  16      544.74      541.32     46.32 o 
   3   2  16     1754.06     2008.79     95.80 o 
   4   2  16     1339.66     1419.87     77.66 o 
   5   2  16      112.44       42.03     40.36 o 
   6   2  16      591.32      619.61     48.96 o 
   7   2  16      332.64      322.26     55.47 o 
   8   2  16      812.55      815.61     75.42 o 
   9   2  16      433.78      460.29     63.51 o 
  10   2  16        6.97        9.79     63.62 o 
  11   2  16      263.57      296.55     84.17 o 
 -10   3  16      190.19      138.79     82.63 o 
  -9   3  16      734.36      756.91     99.00 o 
  -8   3  16      161.04      104.28     82.70 o 
  -7   3  16       53.82       29.81     51.80 o 
  -6   3  16      499.78      590.78     66.17 o 
  -5   3  16      259.60      311.41     55.03 o 
  -4   3  16     1528.07     1612.91     88.01 o 
  -3   3  16      326.22      399.34     49.43 o 
  -2   3  16      763.41      765.49     57.91 o 
  -1   3  16      762.82      853.29     87.30 o 
   0   3  16     1249.74     1298.03     76.85 o 
   1   3  16      671.05      676.45     52.54 o 
   2   3  16      820.57      839.08     58.40 o 
   3   3  16      465.31      397.11     43.12 o 
   4   3  16     1497.99     1613.08     83.39 o 
   5   3  16      209.00      241.86     32.35 o 
   6   3  16      503.97      547.07     43.82 o 
   7   3  16       34.54        4.82     31.12 o 
   8   3  16      150.84      126.53     44.13 o 
   9   3  16      823.58      896.52     76.33 o 
  10   3  16      173.46      183.02     61.66 o 
 -10   4  16       15.49       51.86     85.15 o 
  -9   4  16      306.79      320.38    119.89 o 
  -8   4  16      159.68      229.23     90.04 o 
  -7   4  16       97.12      150.41     85.15 o 
  -6   4  16      178.07       95.53     56.21 o 
  -5   4  16      706.25      746.28     62.35 o 
  -4   4  16      159.13      160.59     45.05 o 
  -3   4  16      332.38      314.63     48.06 o 
  -2   4  16     1318.81     1316.54     76.86 o 
  -1   4  16      590.46      625.10     79.09 o 
   0   4  16      459.22      394.31     51.12 o 
   1   4  16      580.37      545.78     53.53 o 
   2   4  16     1363.92     1376.09     87.63 o 
   3   4  16      365.21      361.41     38.21 o 
   4   4  16      140.78      181.79     38.94 o 
   5   4  16      708.38      620.57     53.91 o 
   6   4  16      156.74      109.61    109.61 o 
   7   4  16       90.12      255.44    125.27 o 
   8   4  16      169.69      149.37     40.13 o 
   9   4  16      308.20      397.35     51.87 o 
  10   4  16        4.08       47.96     45.02 o 
 -10   5  16      146.17      176.72     90.48 o 
  -9   5  16      122.31      305.49     91.68 o 
  -8   5  16      216.65      273.36     96.89 o 
  -7   5  16      363.29      470.30     99.29 o 
  -6   5  16      488.34      388.59     83.91 o 
  -5   5  16      368.04      259.30     59.85 o 
  -4   5  16      346.31      337.95     70.29 o 
  -3   5  16      508.24      387.95     50.82 o 
  -2   5  16        1.18      -20.30     37.82 o 
  -1   5  16       90.07      163.92     44.36 o 
   0   5  16       14.58      -12.59     31.08 o 
   1   5  16       98.25      176.13    108.64 o 
   2   5  16       10.27        2.82     32.73 o 
   3   5  16      501.13      483.92     83.59 o 
   4   5  16      360.05      340.67     45.89 o 
   5   5  16      338.56      157.57    111.57 o 
   6   5  16      441.71      308.29    131.15 o 
   7   5  16      345.03      379.74    131.15 o 
   8   5  16      300.83      408.12    141.91 o 
  -9   6  16       40.75       94.09     89.70 o 
  -8   6  16      119.57       -6.59     84.17 o 
  -7   6  16       41.63      130.17     80.52 o 
  -6   6  16     1488.95     1541.75    132.46 o 
  -5   6  16       24.19       33.43     72.66 o 
  -4   6  16     1384.08     1417.81     99.22 o 
  -3   6  16       28.78      -24.94     42.52 o 
  -2   6  16     1116.52     1167.93     71.67 o 
  -1   6  16      468.16      406.42     55.29 o 
   0   6  16       57.78       46.80     35.43 o 
   1   6  16      348.93      343.29     61.65 o 
   2   6  16     1182.88     1039.11     65.12 o 
   3   6  16       51.64       53.01     39.41 o 
   4   6  16     1431.26     1507.01    184.97 o 
   5   6  16       34.78      -45.02    111.57 o 
   6   6  16     1488.96     1394.55    188.89 o 
   7   6  16       47.02      112.55    125.27 o 
  -9   7  16      175.01      176.75     95.31 o 
  -8   7  16      308.73      221.30     92.52 o 
  -7   7  16       43.68       -7.23     83.83 o 
  -6   7  16      591.44      641.59     97.92 o 
  -5   7  16      145.68      125.93     78.75 o 
  -4   7  16      201.23      157.57     75.43 o 
  -3   7  16      611.32      832.91     79.01 o 
  -2   7  16      250.56      254.59     57.09 o 
  -1   7  16     1553.99     1377.27     92.27 o 
   0   7  16       58.48       17.46     44.50 o 
   1   7  16     1604.54     1569.67     88.91 o 
   2   7  16      302.81      339.83     41.82 o 
   3   7  16      636.05      656.68     46.34 o 
   4   7  16      206.34      241.74    116.47 o 
   5   7  16      159.81      398.33    127.23 o 
   6   7  16      590.66      483.48    136.04 o 
  -8   8  16      340.70      539.22    108.81 o 
  -7   8  16       17.45       48.27     98.85 o 
  -6   8  16       78.90        4.35     83.91 o 
  -5   8  16      378.28      399.69     91.28 o 
  -4   8  16      154.09       99.80     79.75 o 
  -3   8  16      268.89      207.57     61.67 o 
  -2   8  16      779.99      660.62     89.32 o 
  -1   8  16      130.64      117.96     52.78 o 
   0   8  16      111.83      140.27     50.82 o 
   1   8  16       94.96       65.71     61.85 o 
   2   8  16      770.42      830.08    121.85 o 
   3   8  16      300.37      279.75     36.18 o 
   4   8  16      168.36      147.78    115.49 o 
   5   8  16      368.19      418.88    140.93 o 
  -7   9  16      183.52      185.77     95.62 o 
  -6   9  16        7.81      -25.47     84.99 o 
  -5   9  16      324.19      378.52    140.39 o 
  -4   9  16       82.11        7.90     63.01 o 
  -3   9  16       49.63       92.55     62.15 o 
  -2   9  16      310.18      372.94     78.69 o 
  -1   9  16       20.73       35.22     66.76 o 
   0   9  16      319.78      261.34     69.45 o 
   1   9  16       20.42       63.01     47.59 o 
   2   9  16      246.95      334.85     79.27 o 
   3   9  16       58.56       57.50     48.33 o 
   4   9  16       99.22       -6.78     31.85 o 
  -5  10  16       61.09       40.08     88.22 o 
  -4  10  16      208.99      162.39     70.54 o 
  -3  10  16      473.74      465.70    119.35 o 
  -2  10  16       16.06       87.81     76.19 o 
  -1  10  16      339.73      396.74     82.05 o 
   0  10  16        1.55       48.95     68.62 o 
   1  10  16      382.67      301.88     71.66 o 
   2  10  16        5.54       81.75     59.42 o 
   3  10  16      443.97      447.27     77.32 o 
   4  10  16      193.31      213.36     54.81 o 
  -3  11  16      113.39      109.17     87.08 o 
  -2  11  16      172.53      266.77    112.06 o 
  -1  11  16       60.04       56.57     76.19 o 
   0  11  16      437.66      498.03     81.99 o 
   1  11  16       42.38       81.23     82.21 o 
   2  11  16      196.33      165.40     80.25 o 
   3  11  16      130.03      173.23     73.40 o 
   1   0  17      229.75      193.27     41.66 o 
   2   0  17      505.74      502.72     50.30 o 
   3   0  17      530.48      573.03     60.55 o 
   4   0  17      297.03      467.57     68.22 o 
   5   0  17      650.80      560.33     73.87 o 
   6   0  17      444.81      366.94     69.66 o 
   7   0  17       73.64       28.38     82.21 o 
   8   0  17        0.50      -24.98     60.15 o 
   9   0  17        2.30       22.21     66.25 o 
  10   0  17      433.31      539.09     87.22 o 
 -10   1  17        8.54      126.10     81.23 o 
  -9   1  17       34.56       88.03     74.41 o 
  -8   1  17      121.71      -19.12     64.81 o 
  -7   1  17      139.11      190.46     66.25 o 
  -6   1  17      731.74      678.87    125.76 o 
  -5   1  17      755.59      820.96     84.42 o 
  -4   1  17     1112.73     1184.77    157.92 o 
  -3   1  17      104.20      140.29     47.01 o 
  -2   1  17      529.92      478.16     49.21 o 
  -1   1  17      324.69      323.91     45.60 o 
   0   1  17      365.38      281.19     43.79 o 
   1   1  17      383.45      548.17     68.92 o 
   2   1  17      527.39      450.78     66.78 o 
   3   1  17       42.04       -8.34     53.20 o 
   4   1  17     1254.20     1234.50     95.47 o 
   5   1  17      637.09      689.56     76.88 o 
   6   1  17      736.90      596.50     72.88 o 
   7   1  17      142.20      170.20    106.19 o 
   8   1  17       83.17      -41.79     57.25 o 
   9   1  17       30.91       20.05    159.53 o 
  10   1  17        5.80       76.92     69.50 o 
 -10   2  17       71.85      -45.87     78.44 o 
  -9   2  17     1218.21     1223.61    118.26 o 
  -8   2  17      440.06      533.85    136.48 o 
  -7   2  17       11.27       55.78     68.62 o 
  -6   2  17      978.21      938.74    106.19 o 
  -5   2  17      256.73      254.16     57.28 o 
  -4   2  17       35.77       61.75     48.58 o 
  -3   2  17       83.84      120.78     49.40 o 
  -2   2  17       77.08      111.23     41.82 o 
  -1   2  17      835.65      831.35     98.74 o 
   0   2  17      365.39      350.78     56.51 o 
   1   2  17      715.05      718.02     62.54 o 
   2   2  17      111.89       -1.30     53.10 o 
   3   2  17      168.32      193.39     55.37 o 
   4   2  17       47.57      103.01     50.35 o 
   5   2  17      232.21      245.69    146.32 o 
   6   2  17      914.55      934.28    187.91 o 
   7   2  17       11.32       45.69     48.66 o 
   8   2  17      363.68      445.35     66.66 o 
   9   2  17     1234.96     1131.45     99.14 o 
  10   2  17       70.30       84.17     72.42 o 
  -9   3  17       72.35      -11.00    123.32 o 
  -8   3  17      143.97      253.53     82.42 o 
  -7   3  17      448.18      473.95    100.76 o 
  -6   3  17       58.13       45.44    134.08 o 
  -5   3  17      167.56      107.54     67.72 o 
  -4   3  17      119.77      113.92     61.22 o 
  -3   3  17      401.90      340.84     57.46 o 
  -2   3  17     1224.34     1299.96     75.63 o 
  -1   3  17     2089.01     2087.19    240.54 o 
   0   3  17       38.15        9.14     43.09 o 
   1   3  17     2352.76     2253.60    140.27 o 
   2   3  17     1233.73     1176.92     95.71 o 
   3   3  17      391.45      367.00     60.47 o 
   4   3  17      133.97       61.20     47.48 o 
   5   3  17      131.06      125.59     46.96 o 
   6   3  17       67.11      102.10    133.59 o 
   7   3  17      529.97      672.05     75.85 o 
   8   3  17      149.00      193.14     50.40 o 
   9   3  17       48.81      102.20     64.10 o 
  -9   4  17       61.63       85.12     86.72 o 
  -8   4  17      193.04      216.46     86.48 o 
  -7   4  17      163.39      147.63     80.25 o 
  -6   4  17      117.35       69.13     73.00 o 
  -5   4  17      500.36      441.95     83.41 o 
  -4   4  17       52.11        8.25     65.48 o 
  -3   4  17      586.14      429.53     77.47 o 
  -2   4  17       79.87       80.07     51.13 o 
  -1   4  17      244.15      196.36     76.50 o 
   0   4  17      358.27      423.52     55.06 o 
   1   4  17      270.93      303.51    127.72 o 
   2   4  17      101.33       21.65     60.19 o 
   3   4  17      633.29      552.79     65.59 o 
   4   4  17       30.71       53.66     32.82 o 
   5   4  17      469.78      551.07     42.91 o 
   6   4  17      141.09      161.96     54.09 o 
   7   4  17      172.53      169.70     40.79 o 
   8   4  17      159.54      163.12     52.44 o 
   9   4  17       52.74       41.11     44.04 o 
  -9   5  17       96.63       62.94     96.89 o 
  -8   5  17       11.87       22.07     84.01 o 
  -7   5  17      225.55      104.97    103.25 o 
  -6   5  17      259.03      243.17     84.35 o 
  -5   5  17       23.21       -8.25     55.71 o 
  -4   5  17      189.60      191.73     56.28 o 
  -3   5  17      254.29      234.42     55.56 o 
  -2   5  17      320.17      285.14     70.67 o 
  -1   5  17      637.24      573.84     62.64 o 
   0   5  17      201.34      243.24     64.63 o 
   1   5  17      498.60      500.01     71.89 o 
   2   5  17      414.92      414.81     64.21 o 
   3   5  17      231.89      283.30     40.94 o 
   4   5  17      199.52      175.95     65.57 o 
   5   5  17       52.58       50.24     24.60 o 
   6   5  17      268.18      474.67    133.10 o 
   7   5  17      172.61      124.30    131.15 o 
  -8   6  17       55.25      149.82     91.26 o 
  -7   6  17       65.93      189.73     86.67 o 
  -6   6  17      194.03      186.90     84.22 o 
  -5   6  17       87.34      190.67     80.57 o 
  -4   6  17       76.04       87.64     58.56 o 
  -3   6  17      516.40      537.90     67.80 o 
  -2   6  17      429.44      484.57     53.11 o 
  -1   6  17      106.85      102.22     49.59 o 
   0   6  17      478.51      448.48     72.88 o 
   1   6  17      107.56       97.09     59.20 o 
   2   6  17      391.54      352.07     62.69 o 
   3   6  17      529.20      565.47     48.11 o 
   4   6  17       48.01       48.22     27.76 o 
   5   6  17       75.12       49.91    118.42 o 
   6   6  17      219.94      471.73    136.04 o 
   7   6  17       73.05      -46.00    122.34 o 
  -7   7  17      253.56      265.00     94.33 o 
  -6   7  17      110.57       85.05     95.91 o 
  -5   7  17      181.83      116.95    155.61 o 
  -4   7  17     1055.66     1111.41    134.57 o 
  -3   7  17      357.77      367.84     83.91 o 
  -2   7  17      421.74      352.83     62.62 o 
  -1   7  17      110.32      102.51     53.64 o 
   0   7  17      289.78      405.23     57.43 o 
   1   7  17      143.87      211.10     64.30 o 
   2   7  17      426.28      467.46     65.33 o 
   3   7  17      351.26      309.32     55.94 o 
   4   7  17     1032.00     1094.33     61.97 o 
   5   7  17      151.50      209.44    126.25 o 
   6   7  17      126.18      189.87    123.32 o 
  -6   8  17      480.62      410.77     98.90 o 
  -5   8  17      216.49      317.86     91.15 o 
  -4   8  17        8.31     -107.17    107.17 o 
  -3   8  17        7.73        3.68     75.72 o 
  -2   8  17      232.99      267.97    129.19 o 
  -1   8  17       42.98       35.52     52.98 o 
   0   8  17     1296.41     1240.28    120.38 o 
   1   8  17       48.93      -56.76     63.62 o 
   2   8  17      212.62      179.90    113.04 o 
   3   8  17        8.22      -13.41     46.99 o 
   4   8  17        0.58      -26.87     26.87 o 
   5   8  17      230.75      339.61    142.89 o 
  -5   9  17       27.99       11.23     89.93 o 
  -4   9  17       41.85       -1.26     84.72 o 
  -3   9  17      682.07      572.09     77.51 o 
  -2   9  17      298.71      343.79     67.90 o 
  -1   9  17      116.21      -44.85     71.23 o 
   0   9  17      130.59      159.60     72.40 o 
   1   9  17      161.16      114.26     66.60 o 
   2   9  17      312.82      386.22     68.00 o 
   3   9  17      683.26      684.26    109.13 o 
   4   9  17       49.42       16.64     46.98 o 
  -3  10  17       35.28       23.84     65.82 o 
  -2  10  17       45.99       10.01     79.70 o 
  -1  10  17       16.60      -93.96     93.96 o 
   0  10  17      156.91      256.51    100.81 o 
   1  10  17       12.56       34.97     68.47 o 
   2  10  17       75.60       84.96     62.28 o 
   3  10  17       40.49       33.28     65.57 o 
   0   0  18      399.90      305.94     67.78 o 
   1   0  18      161.95      177.59     78.56 o 
   2   0  18      750.31      630.18     63.68 o 
   3   0  18       75.81      157.88    133.59 o 
   4   0  18      501.95      533.31     75.27 o 
   5   0  18        4.57       57.83     61.37 o 
   6   0  18      121.80      104.42     65.53 o 
   7   0  18       30.41       41.02     65.05 o 
   8   0  18      280.30      390.92     78.40 o 
   9   0  18        2.77        1.73     70.83 o 
  -9   1  18      116.40       70.05     77.51 o 
  -8   1  18      161.71       77.39     88.57 o 
  -7   1  18      558.63      425.54     81.29 o 
  -6   1  18      174.79      207.82     96.40 o 
  -5   1  18      270.64      269.84     70.78 o 
  -4   1  18      169.66      182.84     66.77 o 
  -3   1  18      346.69      246.86     54.17 o 
  -2   1  18      331.77      241.24     53.65 o 
  -1   1  18      415.54      441.39     51.06 o 
   0   1  18       87.42      104.24     49.18 o 
   1   1  18      415.01      489.64     58.52 o 
   2   1  18      383.80      362.59     67.96 o 
   3   1  18      363.79      403.65     68.12 o 
   4   1  18      127.09      317.70     64.25 o 
   5   1  18      275.80      314.07     77.32 o 
   6   1  18      211.07      201.22     62.70 o 
   7   1  18      512.25      483.67     74.84 o 
   8   1  18      163.29      270.76     69.74 o 
   9   1  18       61.97      108.05     68.86 o 
  -9   2  18      139.74      193.46     85.48 o 
  -8   2  18      103.55      141.53     77.72 o 
  -7   2  18      116.87      174.79     74.87 o 
  -6   2  18        1.31       43.06     69.82 o 
  -5   2  18      468.49      581.64     82.05 o 
  -4   2  18      167.84      249.08     71.48 o 
  -3   2  18      450.59      384.67     76.04 o 
  -2   2  18      573.79      534.21     79.18 o 
  -1   2  18       73.28       14.39     48.77 o 
   0   2  18     1236.78     1111.47     79.64 o 
   1   2  18       78.67       43.06     57.84 o 
   2   2  18      602.29      615.04     75.00 o 
   3   2  18      441.38      624.20     72.31 o 
   4   2  18      184.16      159.85     59.13 o 
   5   2  18      547.09      466.23     70.20 o 
   6   2  18        9.25      -46.28     52.98 o 
   7   2  18      110.13       69.34     56.14 o 
   8   2  18      132.18      106.81     60.63 o 
   9   2  18      115.91      145.72     66.46 o 
  -8   3  18      191.15      193.22     84.16 o 
  -7   3  18      891.12     1051.83    109.28 o 
  -6   3  18      393.90      313.53     81.60 o 
  -5   3  18      406.65      412.21     81.05 o 
  -4   3  18       83.65       46.85     68.27 o 
  -3   3  18       76.79       85.56     68.73 o 
  -2   3  18      590.74      500.02    164.86 o 
  -1   3  18       72.02       17.31     50.08 o 
   0   3  18      142.95       78.01     61.55 o 
   1   3  18       54.37       59.57     58.51 o 
   2   3  18      609.96      525.89     71.94 o 
   3   3  18       88.37       92.43     55.86 o 
   4   3  18       64.52      -15.22     69.49 o 
   5   3  18      351.34      326.87     61.42 o 
   6   3  18      378.50      375.18     60.63 o 
   7   3  18      978.30      995.96    141.42 o 
   8   3  18      220.82      378.44     61.28 o 
  -8   4  18        1.11       -8.31     85.32 o 
  -7   4  18       38.26      -78.24     78.24 o 
  -6   4  18       29.70      -92.88    165.89 o 
  -5   4  18      121.41      139.93     76.58 o 
  -4   4  18      270.91      330.80     78.86 o 
  -3   4  18       77.81       77.32     68.51 o 
  -2   4  18      274.58      306.55     74.65 o 
  -1   4  18      535.74      506.90     71.48 o 
   0   4  18        0.39       45.05     61.61 o 
   1   4  18      566.36      513.39     77.27 o 
   2   4  18      263.28      296.31     68.51 o 
   3   4  18       65.58       94.32     55.39 o 
   4   4  18      264.76      254.39     58.77 o 
   5   4  18      164.27      186.86     54.81 o 
   6   4  18       26.87       -6.85     99.83 o 
   7   4  18       35.65       92.31     84.66 o 
   8   4  18        3.46      -40.07     43.94 o 
  -7   5  18      136.98        7.86     92.49 o 
  -6   5  18      220.86      215.90     86.11 o 
  -5   5  18       30.39       86.81     78.05 o 
  -4   5  18      286.72      213.14    163.93 o 
  -3   5  18      147.66      168.06     74.70 o 
  -2   5  18       32.58       83.98     70.96 o 
  -1   5  18      216.04      350.14     75.79 o 
   0   5  18      122.05      101.07     65.37 o 
   1   5  18      182.66      138.30     66.78 o 
   2   5  18       49.75       76.21     87.10 o 
   3   5  18      220.19      173.22     57.02 o 
   4   5  18      338.72      313.64     57.69 o 
   5   5  18       37.45       -0.93     60.68 o 
   6   5  18      230.16      169.76     31.26 o 
   7   5  18      104.15      219.66     51.87 o 
  -7   6  18      143.69       66.86     86.50 o 
  -6   6  18       78.84       35.99    154.63 o 
  -5   6  18      333.32      367.27     93.77 o 
  -4   6  18       35.09       29.42     77.43 o 
  -3   6  18      522.07      528.61    129.14 o 
  -2   6  18      451.03      435.40     84.30 o 
  -1   6  18        0.27      -10.36     69.12 o 
   0   6  18        0.63       57.58    139.95 o 
   1   6  18        0.42      -60.09     60.09 o 
   2   6  18      383.05      445.49     72.88 o 
   3   6  18      470.47      510.64     69.88 o 
   4   6  18       39.39       53.83    122.34 o 
   5   6  18      339.60      417.75     39.01 o 
   6   6  18       86.37       67.93     29.45 o 
  -6   7  18       57.29      164.48     95.42 o 
  -5   7  18      190.10      214.53     90.95 o 
  -4   7  18      276.26      322.09     89.60 o 
  -3   7  18      324.71      283.54     99.83 o 
  -2   7  18      610.43      547.21     89.26 o 
  -1   7  18      155.81      308.29     79.86 o 
   0   7  18      953.42      884.96    107.17 o 
   1   7  18      171.76      268.54     97.87 o 
   2   7  18      423.55      429.50     73.15 o 
   3   7  18      336.39      383.01     65.15 o 
   4   7  18      370.63      403.01     58.43 o 
   5   7  18      162.89      258.70     41.14 o 
  -5   8  18      131.17      147.70     90.65 o 
  -4   8  18      107.76       46.27     86.30 o 
  -3   8  18      124.90       65.64     86.62 o 
  -2   8  18       74.73       76.23     81.22 o 
  -1   8  18      537.52      625.02    149.20 o 
   0   8  18      345.53      380.32     66.78 o 
   1   8  18      524.04      585.30     84.53 o 
   2   8  18      107.39      108.58     63.07 o 
   3   8  18      114.44      157.54    112.06 o 
   4   8  18      113.36      146.34     73.40 o 
   5   8  18      145.65      148.97     28.66 o 
  -3   9  18       13.71      100.76     98.36 o 
  -2   9  18       50.90       28.12     81.83 o 
  -1   9  18       25.93       38.24     60.50 o 
   0   9  18       53.09       61.09     99.83 o 
   1   9  18       15.03       59.47     67.26 o 
   2   9  18       83.84       41.52     85.64 o 
   3   9  18       15.38       55.81     58.27 o 
   1   0  19      338.05      278.96     70.64 o 
   2   0  19       99.94       44.42     63.46 o 
   3   0  19        1.73       25.63    101.79 o 
   4   0  19      171.39      208.90     69.25 o 
   5   0  19       15.74      -28.59     65.72 o 
   6   0  19      135.08      146.87    120.38 o 
   7   0  19       16.89       -4.29     68.62 o 
  -7   1  19       88.81       18.39     88.57 o 
  -6   1  19      677.30      669.15     92.23 o 
  -5   1  19       16.30       16.86     67.61 o 
  -4   1  19      277.41      249.85     74.31 o 
  -3   1  19       79.86      165.29     74.38 o 
  -2   1  19      316.65      349.81     74.80 o 
  -1   1  19       78.38      110.86     65.96 o 
   0   1  19     1280.98     1153.43    141.42 o 
   1   1  19       79.43       63.57     64.51 o 
   2   1  19      281.64      192.36     74.38 o 
   3   1  19       83.85      137.60     64.81 o 
   4   1  19      219.55      249.18     68.33 o 
   5   1  19       26.07       28.95     61.44 o 
   6   1  19      659.37      696.92     85.63 o 
   7   1  19      124.18      130.74     68.24 o 
  -7   2  19      244.92      255.82     81.59 o 
  -6   2  19      127.32      122.58     76.89 o 
  -5   2  19       82.46      180.88     74.93 o 
  -4   2  19       69.67      121.32     88.57 o 
  -3   2  19      736.01      791.87     91.28 o 
  -2   2  19      206.59      217.27     70.59 o 
  -1   2  19      303.44      163.04     68.84 o 
   0   2  19      388.20      433.24     76.08 o 
   1   2  19      358.59      346.25     70.98 o 
   2   2  19      223.84      258.19     68.62 o 
   3   2  19      684.71      722.16     83.91 o 
   4   2  19       69.97      117.87     62.69 o 
   5   2  19       44.89        4.19     59.27 o 
   6   2  19      149.90      189.99     65.46 o 
   7   2  19      262.26      208.46     78.30 o 
  -7   3  19       52.92      109.76     80.79 o 
  -6   3  19      311.41      298.03     93.47 o 
  -5   3  19      421.84      267.65     86.13 o 
  -4   3  19      179.26      210.39     76.76 o 
  -3   3  19      305.86      335.75     80.60 o 
  -2   3  19      122.35       21.09     68.04 o 
  -1   3  19        5.59       32.46     67.15 o 
   0   3  19      323.50      416.54     83.14 o 
   1   3  19        5.14       36.75     63.63 o 
   2   3  19      109.25       85.09     70.47 o 
   3   3  19      293.69      254.20     68.24 o 
   4   3  19      174.58      140.11     62.81 o 
   5   3  19      374.17      273.20     64.84 o 
   6   3  19      364.06      216.64     62.70 o 
   7   3  19       66.76       81.39     59.61 o 
  -6   4  19       46.29      -32.04     79.20 o 
  -5   4  19      138.44      137.39     79.55 o 
  -4   4  19       23.82       40.11     75.76 o 
  -3   4  19      193.00      134.38     75.03 o 
  -2   4  19      131.74       31.72     72.95 o 
  -1   4  19      255.71      169.65     72.89 o 
   0   4  19      129.39      143.88     70.53 o 
   1   4  19      262.11      293.61     72.52 o 
   2   4  19      122.33       84.77     65.31 o 
   3   4  19      209.58      284.44     66.96 o 
   4   4  19        5.14      -55.83     55.83 o 
   5   4  19      173.70       15.56     56.99 o 
   6   4  19       11.98      -18.17     69.49 o 
  -6   5  19       66.14       89.58     87.19 o 
  -5   5  19      190.63      213.52     87.08 o 
  -4   5  19       21.74       79.73     78.67 o 
  -3   5  19      634.02      714.35    114.51 o 
  -2   5  19       56.16       94.61     74.27 o 
  -1   5  19       53.42       34.69     75.36 o 
   0   5  19       16.22       49.05     67.72 o 
   1   5  19       52.59       49.99     68.53 o 
   2   5  19       59.62      -11.03    115.98 o 
   3   5  19      573.07      653.64     82.33 o 
   4   5  19       22.89      -34.56     57.25 o 
   5   5  19      209.64      169.58     98.85 o 
   6   5  19       72.02      132.61     87.10 o 
  -5   6  19       25.00       69.35     97.87 o 
  -4   6  19       84.64      231.08     85.47 o 
  -3   6  19      204.19      398.31     87.19 o 
  -2   6  19      120.32       68.71     76.41 o 
  -1   6  19       23.45      -31.06    167.85 o 
   0   6  19      828.11      690.77    102.27 o 
   1   6  19       33.73        6.54     67.88 o 
   2   6  19      118.54       32.95     66.25 o 
   3   6  19      198.26      173.02     66.68 o 
   4   6  19       63.07        8.48     57.07 o 
   5   6  19       28.98       70.56     57.25 o 
  -4   7  19       13.07      -81.63     81.63 o 
  -3   7  19      561.08      600.54    105.16 o 
  -2   7  19      102.94      165.85     84.82 o 
  -1   7  19      215.40      261.03     84.61 o 
   0   7  19      413.74      300.30     83.64 o 
   1   7  19      204.99      248.87    110.59 o 
   2   7  19      121.56      151.98    117.93 o 
   3   7  19      608.89      519.19     79.27 o 
   4   7  19       12.63      -25.45    127.23 o 
  -1   8  19       74.70       41.39     81.10 o 
   0   8  19      145.97      246.95     81.60 o 
   1   8  19       89.73      172.80     76.94 o 
   0   0  20      923.59      876.82    135.06 o 
   1   0  20        2.06        1.53     74.38 o 
   2   0  20      116.40      170.12     71.43 o 
   3   0  20       50.05       -9.99    133.59 o 
   4   0  20      214.17      158.72     73.23 o 
   5   0  20      241.41      289.79     77.30 o 
   6   0  20        4.65      -25.03     70.57 o 
  -6   1  20      359.05      396.89     87.41 o 
  -5   1  20      274.22      194.57     78.72 o 
  -4   1  20        0.87      -63.62     70.31 o 
  -3   1  20      160.58      200.93    110.59 o 
  -2   1  20       96.49      124.83     73.11 o 
  -1   1  20        1.00       -9.48     69.00 o 
   0   1  20       35.69       -0.75     67.45 o 
   1   1  20        2.50      -47.51     65.76 o 
   2   1  20      107.71      141.17     69.32 o 
   3   1  20      158.57      143.25     88.57 o 
   4   1  20        2.88      -66.65    111.57 o 
   5   1  20      261.42      252.35     95.91 o 
   6   1  20      335.83      466.16     89.01 o 
  -5   2  20      112.13      167.97     79.70 o 
  -4   2  20      362.87      390.35     84.28 o 
  -3   2  20       23.40      -47.95     75.85 o 
  -2   2  20      375.79      430.06     96.84 o 
  -1   2  20      371.31      471.18     83.66 o 
   0   2  20       40.86       -8.76     68.14 o 
   1   2  20      363.99      429.85     92.44 o 
   2   2  20      355.85      345.97     78.29 o 
   3   2  20       15.22       90.12     68.43 o 
   4   2  20      348.77      382.04     90.53 o 
   5   2  20      118.30       62.05     67.10 o 
  -5   3  20      126.36      233.61     83.32 o 
  -4   3  20      276.90      123.36     80.82 o 
  -3   3  20      301.31      325.42     82.91 o 
  -2   3  20        7.01       23.92     82.21 o 
  -1   3  20       19.24      -24.04     71.93 o 
   0   3  20       90.44      150.28     74.38 o 
   1   3  20       31.86       59.50     68.90 o 
   2   3  20        0.12      129.83     95.91 o 
   3   3  20      225.00      140.83     68.94 o 
   4   3  20      301.29      306.74     71.57 o 
   5   3  20      138.80      109.34     77.81 o 
  -4   4  20       46.49      -35.27     79.06 o 
  -3   4  20      228.82      193.30     83.37 o 
  -2   4  20       94.82      -41.29    142.40 o 
  -1   4  20       25.57       -5.07     74.23 o 
   0   4  20       48.62      102.33     74.23 o 
   1   4  20       30.83      -62.92     68.40 o 
   2   4  20       89.02       90.06     70.25 o 
   3   4  20      309.15      432.46     97.82 o 
   4   4  20       46.29      -15.27     97.38 o 
  -3   5  20      228.46      153.58     84.03 o 
  -2   5  20       93.64       71.51     79.55 o 
  -1   5  20        7.17      -15.22    106.68 o 
   0   5  20      259.87      317.95     82.77 o 
   1   5  20       16.43      -36.27     69.59 o 
   2   5  20      100.21       34.28     68.26 o 
   3   5  20      233.84      189.35     94.44 o 
  -2   6  20        7.25      -60.35    100.32 o 
  -1   6  20      753.74      567.78     96.78 o 
   0   6  20       89.46      -66.73     75.44 o 
   1   6  20      570.55      668.71     93.12 o 
   2   6  20        5.11       25.58     72.05 o 
   1   0  21       10.63       -5.67     71.81 o 
   2   0  21        0.19       13.05     72.83 o 
   3   0  21      118.04       66.32    118.91 o 
  -3   1  21       77.14      172.29     78.69 o 
  -2   1  21       24.06       86.53    177.15 o 
  -1   1  21      118.95      111.32     76.19 o 
   0   1  21       94.04       47.79     74.37 o 
   1   1  21      158.17       69.85     73.27 o 
   2   1  21       24.46      -15.07     73.29 o 
   3   1  21       64.01       39.59     71.72 o 
  -3   2  21       56.71      144.19     82.07 o 
  -2   2  21       70.01       17.32     78.05 o 
  -1   2  21      351.93      486.60     88.88 o 
   0   2  21       19.88        4.96     73.89 o 
   1   2  21      416.82      255.78     82.62 o 
   2   2  21       49.89      132.48     76.19 o 
   3   2  21       44.38       27.90     72.72 o 
  -2   3  21       34.18      -60.50     76.09 o 
  -1   3  21      113.00       24.56     74.97 o 
   0   3  21       17.44       50.52     75.79 o 
   1   3  21       81.02      -47.02     73.36 o 
   2   3  21       25.66       37.84    100.32 o 
                                                 
